# Supplementary material for: Crystal structure of 2-phenyl­ethanaminium 3-carb­oxy­prop-2-enoate
Source: Acta Crystallogr E Crystallogr Commun. 2015 Aug 6;71(Pt 9):o641–2. doi: 10.1107/S2056989015014292 (PMC4555434; doi:10.1107/S2056989015014292)
Supplement: Supplementary file 1 [file e-71-0o641-sup1.cif]

##############################################################################
#                                                                            #
# This CIF contains the data in a paper accepted for publication in          #
# Acta Crystallographica Section E. It conforms to the requirements of       #
# Notes for Authors for Acta Crystallographica Section E, and has been       #
# peer reviewed under the auspices of the IUCr Commission on Journals.       #
#                                                                            #
# Full details of the Crystallographic Information File format               #
# are given in the paper "The Crystallographic Information File (CIF):       #
# a New Standard Archive File for Crystallography" by S. R. Hall, F. H.      #
# Allen and I. D. Brown [Acta Cryst. (1991), A47, 655-685].                  #
#                                                                            #
# The current version of the core CIF dictionary is obtainable from          #
# ftp://ftp.iucr.org/pub/cif_core.dic.                                       #
#                                                                            #
# Software is freely available for graphical display of the structure(s)     #
# in this CIF. For information consult the CIF software page                 #
# http://www.iucr.org/resources/cif/software.                                #
#                                                                            #
# This file may be used for bona fide research purposes within the           #
# scientific community so long as proper attribution is given to the journal # 
# article from which it was obtained.                                        #
#                                                                            #
##############################################################################
data_global
_audit_creation_method     SHELXL97
_journal_date_recd_electronic     2015-07-27
_journal_date_accepted     2015-07-29
_journal_name_full     'Acta Crystallographica, Section E'
_journal_year     2015
_journal_volume     71
_journal_issue      9
_journal_page_first     o641
_journal_page_last     o642
_journal_paper_category     HO
_journal_paper_doi     10.1107/S2056989015014292
_journal_coeditor_code     SU5183
loop_
    _publ_contact_author_name
    _publ_contact_author_address
    _publ_contact_author_email
    'G. Chakkaravarthi'
;
Department of Physics
CPCL Polytechnic College
Chennai 600 068
India
;
 chakkaravarthi_2005@yahoo.com
    'R. Mohan Kumar'
;
Department of Physics,
Presidency College,
Chennai 600 005
India
;
 mohan66@hotmail.com
_publ_contact_author_fax     ?
_publ_contact_author_phone     '09940334668'
_publ_section_title
;
Crystal structure of 2-phenylethanaminium 3-carboxyprop-2-enoate
;
loop_
    _publ_author_name
    _publ_author_address
    'N. Swarna Sowmya'
;
Department of Applied Physics,
Sri Venkateswara College of Engineering,
Chennai 602 117,
India
;
    'S. Sampathkrishnan'
;
Department of Applied Physics,
Sri Venkateswara College of Engineering,
Chennai 602 117,
India
;
    'R. Akilan'
;
Department of Physics,
Aksheyaa College of Engineering,
Kancheepuram 603 314,
India
;
    'G. Chakkaravarthi'
;
Department of Physics,
CPCL Polytechnic College,
Chennai 600 068,
India
;
    'R. Mohan Kumar'
;
Department of Physics,
Presidency College,
Chennai 600 005
India
;
_publ_section_synopsis     .
loop_
    _geom_hbond_atom_site_label_D
    _geom_hbond_atom_site_label_H
    _geom_hbond_atom_site_label_A
    _geom_hbond_site_symmetry_A
    _geom_hbond_distance_DH
    _geom_hbond_distance_HA
    _geom_hbond_distance_DA
    _geom_hbond_angle_DHA
    N1 H1C O4 1_555 0.89 1.92 2.805(3) 177
    N1 H1A O8 1_565 0.89 2.00 2.862(3) 163
    N1 H1B O1 1_455 0.89 2.38 2.992(2) 126
    N1 H1B O5 2_654 0.89 2.20 2.961(3) 143
    N2 H2A O1 2_655 0.89 1.92 2.814(3) 177
    N2 H2B O7 1_466 0.89 2.23 2.974(3) 141
    N2 H2B O4 2_555 0.89 2.38 2.992(2) 126
    N2 H2C O6 2_655 0.89 1.99 2.863(3) 167
    O2 H2D O5 2_754 0.82 1.65 2.470(2) 176
    O7 H7 O3 2_644 0.82 1.68 2.494(2) 174
    C7 H7A O8 1_565 0.97 2.58 3.349(4) 136
data_I
_database_code_depnum_ccdc_archive 'CCDC 1415628'
_audit_creation_method     SHELXL-97
_chemical_name_systematic
;
2-Phenylethanaminium 3-carboxyprop-2-enoate
;
_chemical_name_common     ?
_chemical_formula_moiety     'C8 H12 N +, C4 H3 O4 -'
_chemical_formula_sum     'C12 H15 N O4'
_chemical_formula_iupac     'C8 H12 N +, C4 H3 O4 -'
_chemical_formula_weight     237.25
_chemical_melting_point     ?
_symmetry_cell_setting     triclinic
_symmetry_space_group_name_H-M     'P -1'
_symmetry_space_group_name_Hall     '-P 1'
loop_
    _symmetry_equiv_pos_as_xyz
    'x, y, z'
    '-x, -y, -z'
_cell_length_a     9.2940(5)
_cell_length_b     10.8010(7)
_cell_length_c     12.7470(8)
_cell_angle_alpha     81.773(4)
_cell_angle_beta     88.907(5)
_cell_angle_gamma     87.396(4)
_cell_volume     1265.02(13)
_cell_formula_units_Z     4
_cell_measurement_reflns_used     7705
_cell_measurement_theta_min     2.2
_cell_measurement_theta_max     27.1
_cell_measurement_temperature     295(2)
_exptl_crystal_description     block
_exptl_crystal_colour     colourless
_exptl_crystal_size_max     0.26
_exptl_crystal_size_mid     0.24
_exptl_crystal_size_min     0.20
_exptl_crystal_density_diffrn     1.246
_exptl_crystal_density_meas     ?
_exptl_crystal_density_method     'not measured'
_exptl_crystal_F_000     504
_exptl_absorpt_coefficient_mu     0.094
_exptl_absorpt_correction_type     multi-scan
_exptl_absorpt_process_details
;
(SADABS; Sheldrick, 1996)
;
_exptl_absorpt_correction_T_min     0.9760
_exptl_absorpt_correction_T_max     0.9815
_exptl_special_details     ?
_diffrn_ambient_temperature     295(2)
_diffrn_radiation_type     MoK\a
_diffrn_radiation_wavelength     0.71073
_diffrn_radiation_source     'fine-focus sealed tube'
_diffrn_radiation_monochromator     graphite
_diffrn_measurement_device_type     'Bruker Kappa APEXII CCD'
_diffrn_measurement_method     '\w and \f scan'
_diffrn_detector_area_resol_mean     ?
_diffrn_reflns_number     29606
_diffrn_reflns_av_R_equivalents     0.0394
_diffrn_reflns_av_sigmaI/netI     0.0366
_diffrn_reflns_theta_min     1.91
_diffrn_reflns_theta_max     27.20
_diffrn_reflns_theta_full     27.20
_diffrn_measured_fraction_theta_max     0.991
_diffrn_measured_fraction_theta_full     0.991
_diffrn_reflns_limit_h_min     -11
_diffrn_reflns_limit_h_max     11
_diffrn_reflns_limit_k_min     -13
_diffrn_reflns_limit_k_max     13
_diffrn_reflns_limit_l_min     -16
_diffrn_reflns_limit_l_max     16
_diffrn_standards_number     0
_diffrn_standards_interval_count     ?
_diffrn_standards_interval_time     0
_diffrn_standards_decay_%     ?
_refine_special_details
;
 Refinement of F^2^ against ALL reflections.  The weighted R-factor wR and
 goodness of fit S are based on F^2^, conventional R-factors R are based
 on F, with F set to zero for negative F^2^. The threshold expression of
 F^2^ > 2sigma(F^2^) is used only for calculating R-factors(gt) etc. and is
 not relevant to the choice of reflections for refinement.  R-factors based
 on F^2^ are statistically about twice as large as those based on F, and R-
 factors based on ALL data will be even larger.
;
_reflns_number_total     5579
_reflns_number_gt     3453
_reflns_threshold_expression     I>2sigma(I)
_refine_ls_structure_factor_coef     Fsqd
_refine_ls_matrix_type     full
_refine_ls_R_factor_all     0.1026
_refine_ls_R_factor_gt     0.0569
_refine_ls_wR_factor_gt     0.1619
_refine_ls_wR_factor_ref     0.1986
_refine_ls_goodness_of_fit_ref     1.041
_refine_ls_restrained_S_all     1.041
_refine_ls_number_reflns     5579
_refine_ls_number_parameters     309
_refine_ls_number_restraints     3
_refine_ls_hydrogen_treatment     constr
_refine_ls_weighting_scheme     calc
_refine_ls_weighting_details
         'calc w=1/[\s^2^(Fo^2^)+(0.0955P)^2^+0.6291P] where P=(Fo^2^+2Fc^2^)/3'
_atom_sites_solution_hydrogens     geom
_atom_sites_solution_primary     direct
_atom_sites_solution_secondary     difmap
_refine_ls_shift/su_max     0.000
_refine_ls_shift/su_mean     0.000
_refine_diff_density_max     0.388
_refine_diff_density_min     -0.283
_refine_ls_extinction_method     none
_refine_ls_extinction_coef     ?
loop_
    _atom_type_symbol
    _atom_type_description
    _atom_type_scat_dispersion_real
    _atom_type_scat_dispersion_imag
    _atom_type_scat_source
    'C' 'C' 0.0033 0.0016
                         'International Tables Vol C Tables 4.2.6.8 and 6.1.1.4'
    'H' 'H' 0.0000 0.0000
                         'International Tables Vol C Tables 4.2.6.8 and 6.1.1.4'
    'N' 'N' 0.0061 0.0033
                         'International Tables Vol C Tables 4.2.6.8 and 6.1.1.4'
    'O' 'O' 0.0106 0.0060
                         'International Tables Vol C Tables 4.2.6.8 and 6.1.1.4'
_computing_data_collection
;
APEX2 (Bruker, 2004)
;
_computing_cell_refinement
;
SAINT (Bruker, 2004)
;
_computing_data_reduction
;
SAINT (Bruker, 2004)
;
_computing_structure_solution
;
SHELXS97 (Sheldrick, 2008)
;
_computing_structure_refinement
;
SHELXL97 (Sheldrick, 2008)
;
_computing_molecular_graphics
;
PLATON (Spek, 2009)
;
_computing_publication_material
;
SHELXL97 (Sheldrick, 2008) and PLATON (Spek, 2009)
;
loop_
    _atom_site_type_symbol
    _atom_site_label
    _atom_site_fract_x
    _atom_site_fract_y
    _atom_site_fract_z
    _atom_site_U_iso_or_equiv
    _atom_site_adp_type
    _atom_site_calc_flag
    _atom_site_refinement_flags
    _atom_site_occupancy
    _atom_site_symmetry_multiplicity
    _atom_site_disorder_assembly
    _atom_site_disorder_group
    C C1 0.3953(4) 0.2508(4) -0.0808(3) 0.0901(13) Uani d D 1 1 . .
    C C2 0.3882(6) 0.1650(6) 0.0060(4) 0.1224(18) Uani d . 1 1 . .
    H H2 0.3988 0.0810 -0.0024 0.147 Uiso calc R 1 1 . .
    C C3 0.3664(7) 0.1939(8) 0.1061(4) 0.159(3) Uani d D 1 1 . .
    H H3 0.3691 0.1307 0.1639 0.191 Uiso calc R 1 1 . .
    C C4 0.3403(8) 0.3176(9) 0.1216(5) 0.175(4) Uani d D 1 1 . .
    H H4 0.3165 0.3389 0.1881 0.210 Uiso calc R 1 1 . .
    C C5 0.3508(11) 0.4049(10) 0.0362(5) 0.214(4) Uani d D 1 1 . .
    H H5 0.3414 0.4888 0.0453 0.257 Uiso calc R 1 1 . .
    C C6 0.3750(9) 0.3752(5) -0.0654(4) 0.175(3) Uani d D 1 1 . .
    H H6 0.3777 0.4386 -0.1230 0.210 Uiso calc R 1 1 . .
    C C7 0.4238(4) 0.2131(5) -0.1903(3) 0.0956(14) Uani d . 1 1 . .
    H H7A 0.4901 0.2704 -0.2290 0.115 Uiso calc R 1 1 . .
    H H7B 0.4695 0.1299 -0.1824 0.115 Uiso calc R 1 1 . .
    C C8 0.2922(3) 0.2139(3) -0.2520(2) 0.0587(8) Uani d . 1 1 . .
    H H8A 0.2434 0.2957 -0.2558 0.070 Uiso calc R 1 1 . .
    H H8B 0.2285 0.1529 -0.2152 0.070 Uiso calc R 1 1 . .
    C C9 -0.0810(4) 0.2157(3) 0.0186(3) 0.0697(9) Uani d . 1 1 . .
    C C10 -0.0453(7) 0.3273(4) -0.0371(4) 0.1176(18) Uani d . 1 1 . .
    H H10 -0.0028 0.3866 -0.0030 0.141 Uiso calc R 1 1 . .
    C C11 -0.0731(8) 0.3531(5) -0.1475(4) 0.142(2) Uani d . 1 1 . .
    H H11 -0.0477 0.4290 -0.1859 0.171 Uiso calc R 1 1 . .
    C C12 -0.1362(7) 0.2677(6) -0.1965(4) 0.124(2) Uani d . 1 1 . .
    H H12 -0.1611 0.2872 -0.2674 0.149 Uiso calc R 1 1 . .
    C C13 -0.1632(6) 0.1557(6) -0.1439(4) 0.1197(19) Uani d . 1 1 . .
    H H13 -0.1986 0.0946 -0.1798 0.144 Uiso calc R 1 1 . .
    C C14 -0.1388(5) 0.1290(4) -0.0354(3) 0.0941(13) Uani d . 1 1 . .
    H H14 -0.1619 0.0514 0.0009 0.113 Uiso calc R 1 1 . .
    C C15 -0.0560(4) 0.1892(4) 0.1377(3) 0.0710(9) Uani d . 1 1 . .
    H H15A -0.0280 0.1014 0.1571 0.085 Uiso calc R 1 1 . .
    H H15B 0.0224 0.2383 0.1556 0.085 Uiso calc R 1 1 . .
    C C16 -0.1874(3) 0.2197(3) 0.1996(2) 0.0553(7) Uani d . 1 1 . .
    H H16A -0.2159 0.3073 0.1793 0.066 Uiso calc R 1 1 . .
    H H16B -0.2654 0.1700 0.1819 0.066 Uiso calc R 1 1 . .
    C C17 0.9242(2) 0.0767(2) -0.40812(17) 0.0297(5) Uani d . 1 1 . .
    C C18 0.8125(2) -0.0199(2) -0.39499(18) 0.0323(5) Uani d . 1 1 . .
    H H18 0.8431 -0.1039 -0.3845 0.039 Uiso calc R 1 1 . .
    C C19 0.6736(2) 0.0079(2) -0.39746(18) 0.0314(5) Uani d . 1 1 . .
    H H19 0.6431 0.0919 -0.4074 0.038 Uiso calc R 1 1 . .
    C C20 0.5617(2) -0.0890(2) -0.38511(17) 0.0312(5) Uani d . 1 1 . .
    C C21 0.8888(2) -0.3850(2) -0.43107(19) 0.0347(5) Uani d . 1 1 . .
    C C22 0.7711(2) -0.4760(2) -0.42610(19) 0.0365(5) Uani d . 1 1 . .
    H H22 0.7233 -0.4982 -0.3619 0.044 Uiso calc R 1 1 . .
    C C23 0.7326(2) -0.5258(2) -0.5096(2) 0.0352(5) Uani d . 1 1 . .
    H H23 0.7801 -0.5022 -0.5737 0.042 Uiso calc R 1 1 . .
    C C24 0.6170(2) -0.61804(19) -0.50667(19) 0.0336(5) Uani d . 1 1 . .
    N N1 0.3190(2) 0.1850(2) -0.36129(16) 0.0433(5) Uani d . 1 1 . .
    H H1A 0.3817 0.2375 -0.3943 0.065 Uiso calc R 1 1 . .
    H H1B 0.2366 0.1933 -0.3966 0.065 Uiso calc R 1 1 . .
    H H1C 0.3547 0.1067 -0.3585 0.065 Uiso calc R 1 1 . .
    N N2 -0.1646(2) 0.1957(2) 0.31577(16) 0.0439(5) Uani d . 1 1 . .
    H H2A -0.1254 0.1189 0.3334 0.066 Uiso calc R 1 1 . .
    H H2B -0.2488 0.2021 0.3495 0.066 Uiso calc R 1 1 . .
    H H2C -0.1058 0.2515 0.3341 0.066 Uiso calc R 1 1 . .
    O O1 1.04844(16) 0.04879(15) -0.37585(14) 0.0410(4) Uani d . 1 1 . .
    O O2 0.88262(16) 0.18467(14) -0.45441(13) 0.0388(4) Uani d . 1 1 . .
    H H2D 0.9498 0.2318 -0.4584 0.058 Uiso calc R 1 1 . .
    O O3 0.60245(17) -0.19778(15) -0.40468(15) 0.0428(4) Uani d . 1 1 . .
    O O4 0.43731(16) -0.05906(15) -0.35813(15) 0.0436(4) Uani d . 1 1 . .
    O O5 0.92154(17) -0.33377(15) -0.52644(14) 0.0421(4) Uani d . 1 1 . .
    O O6 0.9469(2) -0.36439(18) -0.34987(15) 0.0531(5) Uani d . 1 1 . .
    O O7 0.59639(17) -0.65424(16) -0.59847(14) 0.0446(4) Uani d . 1 1 . .
    H H7 0.5322 -0.7045 -0.5928 0.067 Uiso calc R 1 1 . .
    O O8 0.54969(18) -0.65294(16) -0.42533(14) 0.0459(5) Uani d . 1 1 . .
loop_
    _atom_site_aniso_label
    _atom_site_aniso_U_11
    _atom_site_aniso_U_22
    _atom_site_aniso_U_33
    _atom_site_aniso_U_12
    _atom_site_aniso_U_13
    _atom_site_aniso_U_23
    C1 0.093(3) 0.133(4) 0.049(2) -0.040(3) 0.0008(18) -0.020(2)
    C2 0.131(4) 0.163(5) 0.068(3) 0.013(4) -0.012(3) -0.005(3)
    C3 0.155(6) 0.270(10) 0.044(3) -0.002(6) -0.010(3) 0.007(4)
    C4 0.144(5) 0.322(13) 0.080(4) -0.031(7) 0.014(4) -0.098(6)
    C5 0.302(11) 0.240(10) 0.131(6) -0.054(8) 0.012(7) -0.116(7)
    C6 0.287(10) 0.155(6) 0.094(4) -0.065(6) -0.012(5) -0.041(4)
    C7 0.070(2) 0.161(4) 0.061(2) -0.027(3) -0.0009(18) -0.029(2)
    C8 0.0557(17) 0.076(2) 0.0464(17) -0.0103(15) 0.0040(13) -0.0135(14)
    C9 0.082(2) 0.080(2) 0.0449(18) 0.0080(19) 0.0043(16) -0.0078(17)
    C10 0.197(6) 0.087(3) 0.068(3) -0.021(3) 0.015(3) -0.005(2)
    C11 0.242(7) 0.099(4) 0.073(3) 0.021(4) 0.035(4) 0.017(3)
    C12 0.183(6) 0.136(5) 0.047(2) 0.078(4) -0.006(3) -0.014(3)
    C13 0.154(5) 0.143(5) 0.070(3) 0.037(4) -0.025(3) -0.049(3)
    C14 0.125(4) 0.098(3) 0.062(2) -0.003(3) -0.005(2) -0.021(2)
    C15 0.064(2) 0.096(3) 0.0515(19) 0.0026(18) 0.0002(15) -0.0069(18)
    C16 0.0506(16) 0.074(2) 0.0401(15) -0.0053(14) -0.0039(12) -0.0041(14)
    C17 0.0272(11) 0.0323(11) 0.0316(12) -0.0103(9) 0.0020(9) -0.0085(9)
    C18 0.0310(11) 0.0294(11) 0.0374(13) -0.0104(9) -0.0003(9) -0.0054(9)
    C19 0.0292(11) 0.0284(11) 0.0375(12) -0.0084(9) -0.0008(9) -0.0050(9)
    C20 0.0271(11) 0.0356(12) 0.0320(12) -0.0116(9) -0.0032(9) -0.0046(9)
    C21 0.0315(11) 0.0289(11) 0.0441(14) -0.0078(9) -0.0032(10) -0.0042(10)
    C22 0.0335(12) 0.0340(12) 0.0419(13) -0.0116(9) 0.0010(10) -0.0016(10)
    C23 0.0286(11) 0.0304(11) 0.0472(14) -0.0102(9) 0.0034(10) -0.0049(10)
    C24 0.0279(11) 0.0275(11) 0.0467(14) -0.0069(9) -0.0003(10) -0.0075(10)
    N1 0.0332(10) 0.0536(13) 0.0438(12) -0.0058(9) -0.0007(9) -0.0078(10)
    N2 0.0374(11) 0.0566(13) 0.0385(12) -0.0057(10) -0.0005(9) -0.0087(10)
    O1 0.0283(8) 0.0406(9) 0.0546(11) -0.0102(7) -0.0051(7) -0.0052(8)
    O2 0.0294(8) 0.0324(8) 0.0538(11) -0.0136(6) -0.0033(7) 0.0006(7)
    O3 0.0306(8) 0.0359(9) 0.0656(12) -0.0113(7) 0.0020(8) -0.0169(8)
    O4 0.0277(8) 0.0411(9) 0.0630(12) -0.0097(7) 0.0057(7) -0.0088(8)
    O5 0.0384(9) 0.0423(9) 0.0452(10) -0.0192(7) -0.0041(7) 0.0014(8)
    O6 0.0586(11) 0.0563(11) 0.0474(11) -0.0278(9) -0.0094(9) -0.0081(9)
    O7 0.0358(9) 0.0456(10) 0.0569(11) -0.0192(7) 0.0046(8) -0.0177(8)
    O8 0.0420(10) 0.0457(10) 0.0510(11) -0.0205(8) 0.0058(8) -0.0055(8)
_geom_special_details
;
 All esds (except the esd in the dihedral angle between two l.s. planes)
 are estimated using the full covariance matrix.  The cell esds are taken
 into account individually in the estimation of esds in distances, angles
 and torsion angles; correlations between esds in cell parameters are only
 used when they are defined by crystal symmetry.  An approximate (isotropic)
 treatment of cell esds is used for estimating esds involving l.s. planes.
;
loop_
    _geom_bond_atom_site_label_1
    _geom_bond_atom_site_label_2
    _geom_bond_site_symmetry_2
    _geom_bond_distance
    _geom_bond_publ_flag
    C1 C2 . 1.341(6) ?
    C1 C6 . 1.3894(10) ?
    C1 C7 . 1.524(5) ?
    C2 C3 . 1.366(8) ?
    C2 H2 . 0.9300 ?
    C3 C4 . 1.3888(10) ?
    C3 H3 . 0.9300 ?
    C4 C5 . 1.339(11) ?
    C4 H4 . 0.9300 ?
    C5 C6 . 1.3902(10) ?
    C5 H5 . 0.9300 ?
    C6 H6 . 0.9300 ?
    C7 C8 . 1.465(5) ?
    C7 H7A . 0.9700 ?
    C7 H7B . 0.9700 ?
    C8 N1 . 1.485(4) ?
    C8 H8A . 0.9700 ?
    C8 H8B . 0.9700 ?
    C9 C10 . 1.360(6) ?
    C9 C14 . 1.373(5) ?
    C9 C15 . 1.524(4) ?
    C10 C11 . 1.421(7) ?
    C10 H10 . 0.9300 ?
    C11 C12 . 1.347(8) ?
    C11 H11 . 0.9300 ?
    C12 C13 . 1.329(8) ?
    C12 H12 . 0.9300 ?
    C13 C14 . 1.393(6) ?
    C13 H13 . 0.9300 ?
    C14 H14 . 0.9300 ?
    C15 C16 . 1.491(4) ?
    C15 H15A . 0.9700 ?
    C15 H15B . 0.9700 ?
    C16 N2 . 1.484(3) ?
    C16 H16A . 0.9700 ?
    C16 H16B . 0.9700 ?
    C17 O1 . 1.243(3) ?
    C17 O2 . 1.276(3) ?
    C17 C18 . 1.496(3) ?
    C18 C19 . 1.312(3) ?
    C18 H18 . 0.9300 ?
    C19 C20 . 1.499(3) ?
    C19 H19 . 0.9300 ?
    C20 O4 . 1.242(3) ?
    C20 O3 . 1.276(3) ?
    C21 O6 . 1.229(3) ?
    C21 O5 . 1.298(3) ?
    C21 C22 . 1.498(3) ?
    C22 C23 . 1.322(3) ?
    C22 H22 . 0.9300 ?
    C23 C24 . 1.495(3) ?
    C23 H23 . 0.9300 ?
    C24 O8 . 1.222(3) ?
    C24 O7 . 1.306(3) ?
    N1 H1A . 0.8900 ?
    N1 H1B . 0.8900 ?
    N1 H1C . 0.8900 ?
    N2 H2A . 0.8900 ?
    N2 H2B . 0.8900 ?
    N2 H2C . 0.8900 ?
    O2 H2D . 0.8200 ?
    O7 H7 . 0.8200 ?
loop_
    _geom_angle_atom_site_label_1
    _geom_angle_atom_site_label_2
    _geom_angle_atom_site_label_3
    _geom_angle_site_symmetry_1
    _geom_angle_site_symmetry_3
    _geom_angle
    _geom_angle_publ_flag
    C2 C1 C6 . . 116.4(5) ?
    C2 C1 C7 . . 121.5(5) ?
    C6 C1 C7 . . 122.1(4) ?
    C1 C2 C3 . . 123.8(6) ?
    C1 C2 H2 . . 118.1 ?
    C3 C2 H2 . . 118.1 ?
    C2 C3 C4 . . 120.0(6) ?
    C2 C3 H3 . . 120.0 ?
    C4 C3 H3 . . 120.0 ?
    C5 C4 C3 . . 116.9(6) ?
    C5 C4 H4 . . 121.6 ?
    C3 C4 H4 . . 121.6 ?
    C4 C5 C6 . . 122.7(8) ?
    C4 C5 H5 . . 118.6 ?
    C6 C5 H5 . . 118.6 ?
    C1 C6 C5 . . 119.9(6) ?
    C1 C6 H6 . . 120.0 ?
    C5 C6 H6 . . 120.0 ?
    C8 C7 C1 . . 112.8(3) ?
    C8 C7 H7A . . 109.0 ?
    C1 C7 H7A . . 109.0 ?
    C8 C7 H7B . . 109.0 ?
    C1 C7 H7B . . 109.0 ?
    H7A C7 H7B . . 107.8 ?
    C7 C8 N1 . . 113.5(3) ?
    C7 C8 H8A . . 108.9 ?
    N1 C8 H8A . . 108.9 ?
    C7 C8 H8B . . 108.9 ?
    N1 C8 H8B . . 108.9 ?
    H8A C8 H8B . . 107.7 ?
    C10 C9 C14 . . 118.2(4) ?
    C10 C9 C15 . . 120.1(4) ?
    C14 C9 C15 . . 121.7(3) ?
    C9 C10 C11 . . 119.9(5) ?
    C9 C10 H10 . . 120.0 ?
    C11 C10 H10 . . 120.0 ?
    C12 C11 C10 . . 120.0(5) ?
    C12 C11 H11 . . 120.0 ?
    C10 C11 H11 . . 120.0 ?
    C13 C12 C11 . . 120.3(5) ?
    C13 C12 H12 . . 119.9 ?
    C11 C12 H12 . . 119.9 ?
    C12 C13 C14 . . 120.5(5) ?
    C12 C13 H13 . . 119.8 ?
    C14 C13 H13 . . 119.8 ?
    C9 C14 C13 . . 120.9(5) ?
    C9 C14 H14 . . 119.6 ?
    C13 C14 H14 . . 119.6 ?
    C16 C15 C9 . . 111.8(3) ?
    C16 C15 H15A . . 109.2 ?
    C9 C15 H15A . . 109.2 ?
    C16 C15 H15B . . 109.2 ?
    C9 C15 H15B . . 109.2 ?
    H15A C15 H15B . . 107.9 ?
    N2 C16 C15 . . 112.6(2) ?
    N2 C16 H16A . . 109.1 ?
    C15 C16 H16A . . 109.1 ?
    N2 C16 H16B . . 109.1 ?
    C15 C16 H16B . . 109.1 ?
    H16A C16 H16B . . 107.8 ?
    O1 C17 O2 . . 124.44(18) ?
    O1 C17 C18 . . 119.9(2) ?
    O2 C17 C18 . . 115.61(18) ?
    C19 C18 C17 . . 123.3(2) ?
    C19 C18 H18 . . 118.4 ?
    C17 C18 H18 . . 118.4 ?
    C18 C19 C20 . . 123.3(2) ?
    C18 C19 H19 . . 118.4 ?
    C20 C19 H19 . . 118.4 ?
    O4 C20 O3 . . 124.52(19) ?
    O4 C20 C19 . . 119.1(2) ?
    O3 C20 C19 . . 116.41(19) ?
    O6 C21 O5 . . 125.11(19) ?
    O6 C21 C22 . . 120.8(2) ?
    O5 C21 C22 . . 114.1(2) ?
    C23 C22 C21 . . 122.5(2) ?
    C23 C22 H22 . . 118.8 ?
    C21 C22 H22 . . 118.8 ?
    C22 C23 C24 . . 123.6(2) ?
    C22 C23 H23 . . 118.2 ?
    C24 C23 H23 . . 118.2 ?
    O8 C24 O7 . . 125.07(19) ?
    O8 C24 C23 . . 121.8(2) ?
    O7 C24 C23 . . 113.2(2) ?
    C8 N1 H1A . . 109.5 ?
    C8 N1 H1B . . 109.5 ?
    H1A N1 H1B . . 109.5 ?
    C8 N1 H1C . . 109.5 ?
    H1A N1 H1C . . 109.5 ?
    H1B N1 H1C . . 109.5 ?
    C16 N2 H2A . . 109.5 ?
    C16 N2 H2B . . 109.5 ?
    H2A N2 H2B . . 109.5 ?
    C16 N2 H2C . . 109.5 ?
    H2A N2 H2C . . 109.5 ?
    H2B N2 H2C . . 109.5 ?
    C17 O2 H2D . . 109.5 ?
    C24 O7 H7 . . 109.5 ?
loop_
    _geom_torsion_atom_site_label_1
    _geom_torsion_atom_site_label_2
    _geom_torsion_atom_site_label_3
    _geom_torsion_atom_site_label_4
    _geom_torsion_site_symmetry_1
    _geom_torsion_site_symmetry_2
    _geom_torsion_site_symmetry_3
    _geom_torsion_site_symmetry_4
    _geom_torsion
    _geom_torsion_publ_flag
    C6 C1 C2 C3 . . . . -1.7(8) ?
    C7 C1 C2 C3 . . . . 178.4(5) ?
    C1 C2 C3 C4 . . . . 4.4(10) ?
    C2 C3 C4 C5 . . . . -5.9(12) ?
    C3 C4 C5 C6 . . . . 5.1(14) ?
    C2 C1 C6 C5 . . . . 0.7(10) ?
    C7 C1 C6 C5 . . . . -179.3(6) ?
    C4 C5 C6 C1 . . . . -2.6(14) ?
    C2 C1 C7 C8 . . . . 100.0(5) ?
    C6 C1 C7 C8 . . . . -79.9(6) ?
    C1 C7 C8 N1 . . . . 176.5(3) ?
    C14 C9 C10 C11 . . . . 2.3(8) ?
    C15 C9 C10 C11 . . . . -178.0(5) ?
    C9 C10 C11 C12 . . . . 0.8(9) ?
    C10 C11 C12 C13 . . . . -4.9(10) ?
    C11 C12 C13 C14 . . . . 5.9(9) ?
    C10 C9 C14 C13 . . . . -1.4(7) ?
    C15 C9 C14 C13 . . . . 178.9(4) ?
    C12 C13 C14 C9 . . . . -2.7(8) ?
    C10 C9 C15 C16 . . . . 94.4(5) ?
    C14 C9 C15 C16 . . . . -85.9(4) ?
    C9 C15 C16 N2 . . . . -179.4(3) ?
    O1 C17 C18 C19 . . . . 159.4(2) ?
    O2 C17 C18 C19 . . . . -21.4(3) ?
    C17 C18 C19 C20 . . . . 179.5(2) ?
    C18 C19 C20 O4 . . . . 159.5(2) ?
    C18 C19 C20 O3 . . . . -21.2(3) ?
    O6 C21 C22 C23 . . . . -161.6(2) ?
    O5 C21 C22 C23 . . . . 18.0(3) ?
    C21 C22 C23 C24 . . . . 179.2(2) ?
    C22 C23 C24 O8 . . . . 0.3(4) ?
    C22 C23 C24 O7 . . . . 179.6(2) ?
loop_
    _geom_hbond_atom_site_label_D
    _geom_hbond_atom_site_label_H
    _geom_hbond_atom_site_label_A
    _geom_hbond_site_symmetry_A
    _geom_hbond_distance_DH
    _geom_hbond_distance_HA
    _geom_hbond_distance_DA
    _geom_hbond_angle_DHA
    _geom_hbond_publ_flag
    N1 H1C O4 . 0.89 1.92 2.805(3) 177 y
    N1 H1A O8 1_565 0.89 2.00 2.863(3) 163 y
    N1 H1B O1 1_455 0.89 2.38 2.992(2) 126 y
    N1 H1B O5 2_654 0.89 2.20 2.961(3) 143 y
    N2 H2A O1 2_655 0.89 1.92 2.814(3) 177 y
    N2 H2C O6 2_655 0.89 1.99 2.863(3) 167 y
    N2 H2B O7 1_466 0.89 2.23 2.974(3) 141 y
    N2 H2B O4 2 0.89 2.38 2.992(2) 126 y
    O2 H2D O5 2_754 0.82 1.65 2.470(2) 176 y
    O7 H7 O3 2_644 0.82 1.68 2.494(2) 174 y
    C7 H7A O8 1_565 0.97 2.58 3.349(4) 136 y
_iucr_refine_instructions_details
;
TITL PEFA in P-1
CELL  0.71073   9.2940  10.8010  12.7470   81.773   88.907   87.396
ZERR     4.00   0.0005   0.0007   0.0008    0.004    0.005    0.004
LATT   1
SFAC  C    H    N    O
UNIT  48   60   4    16
MERG   2
OMIT     0   0   1
DFIX   1.390  0.001 C1 C6  C3 C4  C5 C6
FMAP   2
PLAN   20
SIZE     0.20   0.24   0.26
ACTA
BOND   $H
CONF
HTAB N1 O4
HTAB N1 O8_$1
HTAB N1 O1_$2
EQIV $2 -1+x,y,z
EQIV $1 x,1+y,z
HTAB N1 O5_$3
EQIV $3 1-x,-y,-1-z
HTAB N2 O1_$4
HTAB N2 O6_$4
EQIV $4 1-x,-y,-z
HTAB N2 O7_$5
EQIV $5 -1+x,1+y,1+z
HTAB N2 O4_$6
EQIV $6 -x,-y,-z
HTAB O2 O5_$7
EQIV $7 2-x,-y,-1-z
HTAB O7 O3_$8
EQIV $8 1-x,-1-y,-1-z
HTAB C7 O8_$1
L.S.  7
TEMP    22.00
WGHT    0.095500    0.629100
FVAR       0.28074
C1    1    0.395257    0.250823   -0.080841    11.00000    0.09310    0.13332 =
         0.04904   -0.02024    0.00079   -0.03980
C2    1    0.388229    0.165017    0.005979    11.00000    0.13086    0.16319 =
         0.06828   -0.00463   -0.01194    0.01307
AFIX  43
H2    2    0.398816    0.080960   -0.002450    11.00000   -1.20000
AFIX   0
C3    1    0.366425    0.193901    0.106075    11.00000    0.15520    0.26987 =
         0.04408    0.00707   -0.00987   -0.00220
AFIX  43
H3    2    0.369102    0.130693    0.163885    11.00000   -1.20000
AFIX   0
C4    1    0.340251    0.317647    0.121568    11.00000    0.14381    0.32169 =
         0.08030   -0.09831    0.01378   -0.03105
AFIX  43
H4    2    0.316541    0.338919    0.188112    11.00000   -1.20000
AFIX   0
C5    1    0.350760    0.404856    0.036205    11.00000    0.30156    0.23968 =
         0.13136   -0.11566    0.01198   -0.05363
AFIX  43
H5    2    0.341437    0.488777    0.045265    11.00000   -1.20000
AFIX   0
C6    1    0.375030    0.375219   -0.065425    11.00000    0.28742    0.15515 =
         0.09433   -0.04056   -0.01200   -0.06508
AFIX  43
H6    2    0.377722    0.438572   -0.123017    11.00000   -1.20000
AFIX   0
C7    1    0.423802    0.213141   -0.190304    11.00000    0.07005    0.16135 =
         0.06126   -0.02921   -0.00090   -0.02693
AFIX  23
H7A   2    0.490124    0.270381   -0.228966    11.00000   -1.20000
H7B   2    0.469531    0.129858   -0.182369    11.00000   -1.20000
AFIX   0
C8    1    0.292231    0.213860   -0.251971    11.00000    0.05567    0.07589 =
         0.04643   -0.01353    0.00396   -0.01032
AFIX  23
H8A   2    0.243427    0.295668   -0.255839    11.00000   -1.20000
H8B   2    0.228502    0.152881   -0.215190    11.00000   -1.20000
AFIX   0
C9    1   -0.080986    0.215719    0.018649    11.00000    0.08249    0.08005 =
         0.04492   -0.00784    0.00426    0.00801
C10   1   -0.045331    0.327309   -0.037065    11.00000    0.19683    0.08682 =
         0.06824   -0.00547    0.01486   -0.02137
AFIX  43
H10   2   -0.002830    0.386647   -0.002974    11.00000   -1.20000
AFIX   0
C11   1   -0.073111    0.353124   -0.147467    11.00000    0.24167    0.09935 =
         0.07306    0.01689    0.03549    0.02108
AFIX  43
H11   2   -0.047703    0.428975   -0.185860    11.00000   -1.20000
AFIX   0
C12   1   -0.136245    0.267697   -0.196466    11.00000    0.18285    0.13568 =
         0.04711   -0.01440   -0.00612    0.07776
AFIX  43
H12   2   -0.161091    0.287218   -0.267426    11.00000   -1.20000
AFIX   0
C13   1   -0.163195    0.155658   -0.143886    11.00000    0.15356    0.14274 =
         0.06981   -0.04943   -0.02537    0.03673
AFIX  43
H13   2   -0.198634    0.094608   -0.179809    11.00000   -1.20000
AFIX   0
C14   1   -0.138772    0.128963   -0.035391    11.00000    0.12458    0.09811 =
         0.06240   -0.02098   -0.00502   -0.00250
AFIX  43
H14   2   -0.161903    0.051354    0.000946    11.00000   -1.20000
AFIX   0
C15   1   -0.055999    0.189175    0.137699    11.00000    0.06424    0.09561 =
         0.05151   -0.00694    0.00023    0.00264
AFIX  23
H15A  2   -0.027954    0.101399    0.157118    11.00000   -1.20000
H15B  2    0.022403    0.238325    0.155588    11.00000   -1.20000
AFIX   0
C16   1   -0.187360    0.219745    0.199565    11.00000    0.05061    0.07444 =
         0.04012   -0.00414   -0.00390   -0.00530
AFIX  23
H16A  2   -0.215884    0.307288    0.179332    11.00000   -1.20000
H16B  2   -0.265380    0.170032    0.181916    11.00000   -1.20000
AFIX   0
C17   1    0.924215    0.076744   -0.408123    11.00000    0.02721    0.03230 =
         0.03161   -0.00848    0.00196   -0.01030
C18   1    0.812517   -0.019942   -0.394986    11.00000    0.03095    0.02942 =
         0.03744   -0.00545   -0.00026   -0.01040
AFIX  43
H18   2    0.843064   -0.103939   -0.384548    11.00000   -1.20000
AFIX   0
C19   1    0.673600    0.007859   -0.397458    11.00000    0.02923    0.02838 =
         0.03745   -0.00503   -0.00078   -0.00843
AFIX  43
H19   2    0.643061    0.091861   -0.407369    11.00000   -1.20000
AFIX   0
C20   1    0.561682   -0.088965   -0.385112    11.00000    0.02706    0.03558 =
         0.03200   -0.00464   -0.00323   -0.01160
C21   1    0.888844   -0.385018   -0.431066    11.00000    0.03148    0.02887 =
         0.04414   -0.00420   -0.00320   -0.00783
C22   1    0.771106   -0.475967   -0.426099    11.00000    0.03353    0.03397 =
         0.04188   -0.00158    0.00097   -0.01162
AFIX  43
H22   2    0.723301   -0.498177   -0.361869    11.00000   -1.20000
AFIX   0
C23   1    0.732625   -0.525827   -0.509592    11.00000    0.02855    0.03045 =
         0.04718   -0.00491    0.00344   -0.01023
AFIX  43
H23   2    0.780144   -0.502231   -0.573712    11.00000   -1.20000
AFIX   0
C24   1    0.616958   -0.618040   -0.506671    11.00000    0.02788    0.02746 =
         0.04671   -0.00746   -0.00031   -0.00694
N1    3    0.318991    0.184955   -0.361289    11.00000    0.03322    0.05358 =
         0.04376   -0.00780   -0.00068   -0.00585
AFIX 137
H1A   2    0.381732    0.237536   -0.394315    11.00000   -1.50000
H1B   2    0.236606    0.193311   -0.396586    11.00000   -1.50000
H1C   2    0.354673    0.106694   -0.358481    11.00000   -1.50000
AFIX   0
N2    3   -0.164568    0.195652    0.315773    11.00000    0.03736    0.05659 =
         0.03852   -0.00868   -0.00054   -0.00566
AFIX 137
H2A   2   -0.125434    0.118919    0.333398    11.00000   -1.50000
H2B   2   -0.248758    0.202068    0.349451    11.00000   -1.50000
H2C   2   -0.105848    0.251523    0.334145    11.00000   -1.50000
AFIX   0
O1    4    1.048436    0.048789   -0.375853    11.00000    0.02834    0.04058 =
         0.05459   -0.00519   -0.00514   -0.01023
O2    4    0.882621    0.184671   -0.454410    11.00000    0.02941    0.03244 =
         0.05375    0.00065   -0.00331   -0.01362
AFIX  83
H2D   2    0.949811    0.231843   -0.458431    11.00000   -1.50000
AFIX   0
O3    4    0.602450   -0.197782   -0.404676    11.00000    0.03065    0.03592 =
         0.06561   -0.01693    0.00200   -0.01132
O4    4    0.437309   -0.059062   -0.358128    11.00000    0.02773    0.04110 =
         0.06304   -0.00880    0.00566   -0.00968
O5    4    0.921541   -0.333769   -0.526440    11.00000    0.03840    0.04230 =
         0.04520    0.00140   -0.00411   -0.01923
O6    4    0.946907   -0.364386   -0.349865    11.00000    0.05859    0.05628 =
         0.04742   -0.00810   -0.00938   -0.02776
O7    4    0.596387   -0.654236   -0.598467    11.00000    0.03575    0.04558 =
         0.05693   -0.01770    0.00463   -0.01925
AFIX  83
H7    2    0.532200   -0.704501   -0.592792    11.00000   -1.50000
AFIX   0
O8    4    0.549688   -0.652938   -0.425329    11.00000    0.04200    0.04572 =
         0.05098   -0.00548    0.00576   -0.02054
HKLF 4
REM  PEFA in P-1
REM R1 =  0.0569 for   3453 Fo > 4sig(Fo)  and  0.1026 for all   5579 data
REM    309 parameters refined using      3 restraints
END
WGHT      0.0955      0.6291
REM Highest difference peak  0.388,  deepest hole -0.283,  1-sigma level  0.052
Q1    1   0.3232  0.3143 -0.2104  11.00000  0.05    0.39
Q2    1   1.0123  0.2843 -0.4681  11.00000  0.05    0.34
Q3    1   0.3306  0.2645  0.1234  11.00000  0.05    0.33
Q4    1  -0.1942  0.2855  0.0083  11.00000  0.05    0.32
Q5    1  -0.2020  0.3414 -0.0222  11.00000  0.05    0.28
Q6    1  -0.1898  0.3818 -0.1342  11.00000  0.05    0.25
Q7    1   0.6841 -0.5742 -0.5024  11.00000  0.05    0.23
Q8    1   0.4616 -0.7468 -0.6064  11.00000  0.05    0.23
Q9    1   0.8652  0.0259 -0.4025  11.00000  0.05    0.23
Q10   1   0.6201 -0.0437 -0.3896  11.00000  0.05    0.22
Q11   1  -0.1896  0.1353  0.1380  11.00000  0.05    0.21
Q12   1   0.2472  0.3125 -0.0536  11.00000  0.05    0.21
Q13   1   0.8270 -0.4240 -0.4274  11.00000  0.05    0.20
Q14   1  -0.2165  0.2038 -0.0467  11.00000  0.05    0.19
Q15   1   0.0148  0.3979 -0.1116  11.00000  0.05    0.19
Q16   1   0.3185  0.4026  0.0533  11.00000  0.05    0.19
Q17   1  -0.2267  0.1738  0.1235  11.00000  0.05    0.19
Q18   1   0.4220  0.2871  0.1099  11.00000  0.05    0.19
Q19   1  -0.2444  0.2700  0.1341  11.00000  0.05    0.18
Q20   1  -0.1896  0.2631 -0.1762  11.00000  0.05    0.17
;
