# Supplementary material for: Crystal structure of 2-phenyl­ethanaminium 3-carb­oxy­prop-2-enoate
Source: Acta Crystallogr E Crystallogr Commun. 2015 Aug 6;71(Pt 9):o641–2. doi: 10.1107/S2056989015014292 (PMC4555434; doi:10.1107/S2056989015014292)
Supplement: Supplementary file 2 [file e-71-0o641-Isup2.hkl]

#
# h,k,l, Fc-squared, Fo-squared, sigma(Fo-squared) and status flag
#
data_I
_shelx_title ' PEFA in P-1'
_shelx_refln_list_code          4
_shelx_F_calc_maximum      111.61
_exptl_crystal_F_000       504.00
_reflns_d_resolution_high  0.7773
 
loop_
 _symmetry_equiv_pos_as_xyz
 'x, y, z'
 '-x, -y, -z'
 
_cell_length_a     9.2940
_cell_length_b    10.8010
_cell_length_c    12.7470
_cell_angle_alpha  81.773
_cell_angle_beta   88.907
_cell_angle_gamma  87.396
 
_shelx_F_squared_multiplier     1.000
 
loop_
 _refln_index_h
 _refln_index_k
 _refln_index_l
 _refln_F_squared_calc
 _refln_F_squared_meas
 _refln_F_squared_sigma
 _refln_observed_status
   1   0   0       89.32       55.28      2.16 o
   2   0   0      937.69      707.21      5.68 o
   3   0   0      260.08      212.24      2.54 o
   4   0   0     3063.18     2944.01     23.80 o
   5   0   0       79.67       77.70      1.88 o
   6   0   0      810.84      751.98      8.24 o
   7   0   0        2.25        1.26      1.57 o
   8   0   0      276.04      295.08      6.34 o
   9   0   0        8.84        7.44      4.64 o
  10   0   0        0.00       -3.02      3.02 o
  11   0   0        1.65       -3.89      4.16 o
 -11   1   0        0.36       -3.54      3.54 o
 -10   1   0        0.00        0.07      3.25 o
  -9   1   0        3.17       -2.49      2.49 o
  -8   1   0      237.45      246.75      6.98 o
  -7   1   0        4.40        6.05      2.07 o
  -6   1   0      408.41      361.74      5.99 o
  -5   1   0       39.78       33.99      1.90 o
  -4   1   0      192.98      265.69      3.76 o
  -3   1   0      500.59      377.35      3.97 o
  -2   1   0     8992.73     8531.49     49.70 o
  -1   1   0       63.72       44.96      1.06 o
   0   1   0      632.75      245.89      5.84 o
   1   1   0        0.26       -0.71      0.71 o
   2   1   0    12457.23    11384.44    172.02 o
   3   1   0      138.99      137.79      2.61 o
   4   1   0     1798.93     2119.06     13.69 o
   5   1   0        1.56        2.68      0.82 o
   6   1   0        3.27        4.31      1.06 o
   7   1   0       43.71       44.37      2.23 o
   8   1   0      290.45      287.37      4.99 o
   9   1   0       47.51       41.34      4.30 o
  10   1   0       28.19       26.54      4.04 o
  11   1   0        2.15       -3.49      4.07 o
 -11   2   0       13.46       13.05      5.21 o
 -10   2   0       31.73       36.66      4.91 o
  -9   2   0       23.03       28.46      4.02 o
  -8   2   0       29.39       45.10      4.19 o
  -7   2   0       11.76       12.56      2.59 o
  -6   2   0       41.07       35.79      2.97 o
  -5   2   0       42.00       40.49      2.28 o
  -4   2   0      134.63      135.87      2.75 o
  -3   2   0        2.60        0.56      0.69 o
  -2   2   0    10812.62     9748.61     54.49 o
  -1   2   0      400.01      304.74      3.22 o
   0   2   0     5916.12     6126.65     46.15 o
   1   2   0      147.54      184.46      2.78 o
   2   2   0     5686.54     5916.32     59.40 o
   3   2   0       16.98       23.94      0.98 o
   4   2   0     4074.77     3872.15     29.16 o
   5   2   0       59.07       55.49      1.92 o
   6   2   0       13.08       22.35      1.36 o
   7   2   0       20.60       19.46      1.67 o
   8   2   0      210.59      198.92      4.28 o
   9   2   0       21.02       12.45      3.48 o
  10   2   0       65.54       73.20      7.27 o
  11   2   0        3.85       -1.11      3.11 o
 -11   3   0        2.56       -1.14      4.14 o
 -10   3   0        0.94       -4.12      4.12 o
  -9   3   0       12.65       12.28      3.45 o
  -8   3   0      132.57      132.78      6.41 o
  -7   3   0        0.00        3.53      2.78 o
  -6   3   0        1.28       -0.61      1.54 o
  -5   3   0        0.21        0.06      0.82 o
  -4   3   0       82.84       93.65      2.13 o
  -3   3   0      117.57      121.67      2.30 o
  -2   3   0    11475.93    12085.02     70.45 o
  -1   3   0       27.78       19.58      1.05 o
   0   3   0        0.61       46.02      1.25 o
   1   3   0        2.95       10.70      0.89 o
   2   3   0        0.51        1.63      0.53 o
   3   3   0      357.93      402.67      7.61 o
   4   3   0       57.47       46.14      1.28 o
   5   3   0        5.44        5.69      0.68 o
   6   3   0      133.63      168.22      2.62 o
   7   3   0      382.08      353.64      4.39 o
   8   3   0       84.52       87.14      3.13 o
   9   3   0       15.45       16.90      2.37 o
  10   3   0       28.27       15.32      3.99 o
  11   3   0        3.04       -3.08      3.08 o
 -11   4   0        1.87       -4.42      6.26 o
 -10   4   0       16.95       20.48      4.27 o
  -9   4   0       10.07        9.72      3.94 o
  -8   4   0        1.70       -1.51      2.93 o
  -7   4   0       15.34       11.53      5.51 o
  -6   4   0      140.48      136.33      3.29 o
  -5   4   0        0.00       -0.57      1.62 o
  -4   4   0      842.51      801.14      7.78 o
  -3   4   0       63.37       73.18      2.11 o
  -2   4   0      653.17      623.95      6.02 o
  -1   4   0       49.93       48.82      2.08 o
   0   4   0      418.87      380.73      3.85 o
   1   4   0       14.38        2.68      0.71 o
   2   4   0    11986.43    12173.62     88.12 o
   3   4   0       17.18       26.80      2.63 o
   4   4   0        2.95       19.58      2.77 o
   5   4   0       57.06       50.59      4.34 o
   6   4   0       31.64       33.59      2.03 o
   7   4   0       26.00       25.44      2.14 o
   8   4   0        4.41        5.78      1.63 o
   9   4   0       44.95       38.24      2.62 o
  10   4   0       36.62       33.68      3.36 o
  11   4   0        0.33       -0.31      3.99 o
 -10   5   0       41.46       32.63      5.42 o
  -9   5   0        0.20       -0.80      3.26 o
  -8   5   0       13.33       15.82      3.81 o
  -7   5   0        0.06       -1.57      2.56 o
  -6   5   0      163.65      181.73      5.97 o
  -5   5   0        0.92        2.19      1.82 o
  -4   5   0     1062.99     1117.46     14.01 o
  -3   5   0      147.37      142.43      4.16 o
  -2   5   0      139.92      170.13      3.22 o
  -1   5   0       32.17       31.96      1.43 o
   0   5   0     1508.21     1557.52     11.21 o
   1   5   0        9.00        9.47      1.04 o
   2   5   0        0.64       -0.23      0.55 o
   3   5   0       10.81        5.24      0.66 o
   4   5   0       25.64       28.99      2.43 o
   5   5   0        7.69        3.40      2.16 o
   6   5   0       40.91       37.54      3.43 o
   7   5   0        8.04        3.26      2.11 o
   8   5   0       30.72       35.44      3.38 o
   9   5   0       54.93       66.00      4.58 o
  10   5   0       20.74       19.69      4.73 o
  11   5   0       85.61       91.48      8.35 o
 -10   6   0        2.52       -3.17      5.24 o
  -9   6   0        0.07       -1.97      4.15 o
  -8   6   0       18.49       19.69      4.46 o
  -7   6   0        0.90       -3.17      3.17 o
  -6   6   0        4.08        1.20      1.93 o
  -5   6   0        1.92        2.06      2.06 o
  -4   6   0      115.97      128.26      4.81 o
  -3   6   0        0.01       -0.23      1.42 o
  -2   6   0       44.68       42.47      2.41 o
  -1   6   0       66.56       75.49      2.54 o
   0   6   0     1071.95     1105.47      9.33 o
   1   6   0        5.38        5.22      1.23 o
   2   6   0       79.26       74.95      2.13 o
   3   6   0       21.32       24.31      1.31 o
   4   6   0      510.99      507.66      8.94 o
   5   6   0       46.67       42.68      3.55 o
   6   6   0       19.72       27.96      3.37 o
   7   6   0       15.26        9.25      2.75 o
   8   6   0       49.64       51.88      4.10 o
   9   6   0        0.37        2.63      2.67 o
  10   6   0       19.45       20.36      4.12 o
  -9   7   0        0.16       -2.15      4.18 o
  -8   7   0       12.55        5.29      5.08 o
  -7   7   0        0.53       -2.29      3.45 o
  -6   7   0      626.81      691.05     12.27 o
  -5   7   0       17.67       18.21      3.05 o
  -4   7   0       53.37       44.82      3.41 o
  -3   7   0       50.54       42.70      3.26 o
  -2   7   0      365.35      438.24      6.35 o
  -1   7   0        0.04        1.65      1.25 o
   0   7   0     2270.31     2251.03     17.77 o
   1   7   0        3.33        2.37      1.23 o
   2   7   0      372.05      355.38      4.83 o
   3   7   0       26.22       39.04      2.57 o
   4   7   0        4.81        5.69      0.83 o
   5   7   0       10.06        5.06      2.35 o
   6   7   0       16.12       27.44      3.45 o
   7   7   0       31.57       21.68      3.17 o
   8   7   0       82.46       90.65      6.06 o
   9   7   0       57.70       57.89      4.35 o
  10   7   0       42.10       49.24      5.25 o
  -9   8   0        0.00       -6.83      6.83 o
  -8   8   0       26.55       25.88      4.96 o
  -7   8   0        0.00       -3.14      3.49 o
  -6   8   0       28.97       29.94      3.56 o
  -5   8   0       10.98        7.10      3.74 o
  -4   8   0        1.23       -2.55      2.79 o
  -3   8   0        3.24        3.15      1.89 o
  -2   8   0       10.16       18.24      2.33 o
  -1   8   0        0.56        2.25      1.42 o
   0   8   0       79.00       89.62      2.91 o
   1   8   0       39.01       30.90      2.12 o
   2   8   0      161.46      154.38      3.74 o
   3   8   0        0.00       -0.07      1.01 o
   4   8   0       34.95       33.95      1.32 o
   5   8   0        5.98       10.26      2.33 o
   6   8   0       25.09       12.60      2.85 o
   7   8   0       41.51       43.42      3.73 o
   8   8   0        2.60        2.56      2.47 o
   9   8   0        0.51        2.58      2.47 o
  -8   9   0       29.33       17.15      8.47 o
  -7   9   0        0.48       -4.24      4.24 o
  -6   9   0       33.42       27.12      5.32 o
  -5   9   0        2.08        2.47      2.34 o
  -4   9   0       18.11       18.20      2.92 o
  -3   9   0        0.21       -1.95      1.95 o
  -2   9   0      271.51      281.41      6.71 o
  -1   9   0        7.22       10.01      1.91 o
   0   9   0        0.21       -0.92      1.27 o
   1   9   0        8.96        5.35      1.73 o
   2   9   0      597.98      607.36      7.85 o
   3   9   0        1.38        1.24      1.04 o
   4   9   0       16.74       16.29      2.16 o
   5   9   0        1.63       -0.26      2.05 o
   6   9   0       24.56       32.66      3.82 o
   7   9   0        7.33        7.81      2.85 o
   8   9   0        1.00        6.72      2.52 o
   9   9   0        1.74        2.02      2.46 o
  -7  10   0        2.11       -0.53      5.53 o
  -6  10   0        6.53        3.42      3.21 o
  -5  10   0        0.63       -3.52      3.52 o
  -4  10   0       14.03        9.04      2.76 o
  -3  10   0        5.02        0.38      2.49 o
  -2  10   0       23.00       23.06      3.37 o
  -1  10   0        1.36       -2.02      2.02 o
   0  10   0        7.53        6.00      2.00 o
   1  10   0        7.66        3.24      2.02 o
   2  10   0      171.55      174.66      8.01 o
   3  10   0        7.18        0.12      1.82 o
   4  10   0       54.25       47.17      3.49 o
   5  10   0        5.54        5.38      2.51 o
   6  10   0       44.85       35.44      4.08 o
   7  10   0       22.78       20.22      3.69 o
   8  10   0        6.66        3.18      2.64 o
  -6  11   0        0.03       -3.67      3.67 o
  -5  11   0        0.27       -4.44      4.44 o
  -4  11   0       67.14       58.37      5.65 o
  -3  11   0       12.24        5.93      3.02 o
  -2  11   0        2.07        8.34      3.19 o
  -1  11   0        0.00       -2.19      2.19 o
   0  11   0       66.26       63.58      4.69 o
   1  11   0       32.73       34.86      3.64 o
   2  11   0        1.41       -1.94      1.94 o
   3  11   0       13.41        9.42      2.68 o
   4  11   0        7.70       12.01      2.67 o
   5  11   0       26.67       25.17      5.33 o
   6  11   0        0.00       -0.67      2.89 o
   7  11   0        4.41        1.93      2.96 o
  -5  12   0        0.54       -3.45      3.45 o
  -4  12   0        1.10        0.27      3.01 o
  -3  12   0        0.62       -1.62      2.69 o
  -2  12   0        5.91        5.84      3.32 o
  -1  12   0        0.34       -1.25      2.84 o
   0  12   0        0.94       -0.56      2.45 o
   1  12   0        3.47        4.55      2.74 o
   2  12   0       28.07       35.72      4.17 o
   3  12   0        0.56        0.17      2.81 o
   4  12   0        0.54        2.78      3.86 o
   5  12   0       26.67       26.76      5.41 o
   6  12   0       14.19        6.30      4.50 o
  -3  13   0        2.40        3.94      3.90 o
  -2  13   0        2.00       -3.92      4.05 o
  -1  13   0        1.19        0.06      3.54 o
   0  13   0        0.26       -3.01      3.01 o
   1  13   0        0.93       -1.57      3.00 o
   2  13   0        8.45       14.68      4.00 o
   3  13   0        0.91        3.09      3.00 o
   4  13   0       59.31       67.19      7.56 o
  -3 -13   1        1.68        4.30      3.22 o
  -2 -13   1        3.07        0.66      3.03 o
  -1 -13   1        5.48        6.16      3.58 o
   0 -13   1        0.40       -0.47      3.68 o
   1 -13   1        1.85       -0.89      4.14 o
   2 -13   1        0.03        1.49      3.61 o
  -5 -12   1       77.15       70.98      7.36 o
  -4 -12   1        0.03       -2.66      3.81 o
  -3 -12   1        0.04        2.00      2.48 o
  -2 -12   1       11.32       11.21      3.04 o
  -1 -12   1       12.17       11.86      3.35 o
   0 -12   1        0.40        0.19      2.63 o
   1 -12   1        0.13       -2.06      2.88 o
   2 -12   1        8.71        5.31      3.78 o
   3 -12   1        1.18        0.87      3.54 o
   4 -12   1        0.00       -2.86      2.86 o
   5 -12   1        4.64        1.47      4.08 o
  -7 -11   1        7.56        4.86      3.25 o
  -6 -11   1        0.77        4.14      2.96 o
  -5 -11   1       79.76       86.98      7.55 o
  -4 -11   1        7.91        4.50      2.53 o
  -3 -11   1       38.17       41.91      3.93 o
  -2 -11   1        1.80        0.02      2.45 o
  -1 -11   1      122.75      136.46      6.43 o
   0 -11   1       17.44       17.83      3.59 o
   1 -11   1        0.11       -1.93      1.93 o
   2 -11   1        0.96       -1.29      2.34 o
   3 -11   1       75.96       66.31      5.12 o
   4 -11   1       35.90       44.83      4.64 o
   5 -11   1        2.19        3.68      2.88 o
   6 -11   1        0.05       -2.47      4.42 o
  -8 -10   1        4.85        1.92      2.67 o
  -7 -10   1       69.73       69.44      6.12 o
  -6 -10   1        0.46        0.29      3.06 o
  -5 -10   1        6.25       10.38      2.86 o
  -4 -10   1       20.95       22.60      2.66 o
  -3 -10   1       74.56       72.67      4.09 o
  -2 -10   1       23.46       22.99      2.72 o
  -1 -10   1       73.73       68.84      3.62 o
   0 -10   1       19.50       15.40      3.42 o
   1 -10   1        6.13        4.19      2.60 o
   2 -10   1        8.30        5.92      2.62 o
   3 -10   1       72.38       67.52      5.05 o
   4 -10   1        7.10        7.46      2.58 o
   5 -10   1        2.32        0.94      2.88 o
   6 -10   1        2.82       -1.69      2.86 o
   7 -10   1        1.09       -4.50      4.50 o
  -9  -9   1        0.89       -2.48      2.48 o
  -8  -9   1        0.57        1.45      3.38 o
  -7  -9   1       14.47       19.53      3.16 o
  -6  -9   1        0.02       -0.52      2.14 o
  -5  -9   1       13.32       12.38      2.57 o
  -4  -9   1        9.29       10.41      1.90 o
  -3  -9   1        5.90        5.96      1.69 o
  -2  -9   1      148.41      155.11      4.54 o
  -1  -9   1      116.79      117.17      3.67 o
   0  -9   1       11.98        9.58      1.82 o
   1  -9   1       94.48       82.29      3.49 o
   2  -9   1      145.54      154.20      5.25 o
   3  -9   1        1.04       -1.91      1.91 o
   4  -9   1        1.65       -0.94      2.46 o
   5  -9   1       19.33       12.77      4.30 o
   6  -9   1       16.51       14.47      4.28 o
   7  -9   1       33.69       29.01      5.88 o
   8  -9   1       22.67       22.12      5.86 o
  -9  -8   1        6.02        1.34      2.52 o
  -8  -8   1        3.96        2.51      2.51 o
  -7  -8   1      196.21      219.16      7.71 o
  -6  -8   1       55.99       57.63      4.67 o
  -5  -8   1       13.55        8.11      2.32 o
  -4  -8   1       28.67       38.54      1.82 o
  -3  -8   1       30.30       30.63      2.97 o
  -2  -8   1       53.81       56.96      2.60 o
  -1  -8   1       83.53       90.17      3.11 o
   0  -8   1        0.00        0.57      1.20 o
   1  -8   1       58.07       54.89      3.12 o
   2  -8   1        5.40        3.48      1.76 o
   3  -8   1        0.84       -0.19      1.91 o
   4  -8   1        2.15       -1.87      2.24 o
   5  -8   1       42.30       44.22      4.32 o
   6  -8   1        0.43       -0.21      4.36 o
   7  -8   1       21.67       14.75      4.78 o
   8  -8   1       17.64       11.39      4.46 o
   9  -8   1        0.12       -2.88      4.35 o
 -10  -7   1       14.10       10.86      4.11 o
  -9  -7   1      130.73      152.97      6.56 o
  -8  -7   1       12.22       15.55      2.93 o
  -7  -7   1       89.33       71.73      5.35 o
  -6  -7   1        0.80       -0.19      2.03 o
  -5  -7   1       82.91      104.86      5.18 o
  -4  -7   1       10.08       13.27      1.11 o
  -3  -7   1      103.58      106.73      2.61 o
  -2  -7   1        4.40        2.45      1.16 o
  -1  -7   1        4.68        2.38      1.13 o
   0  -7   1      697.69      674.73      7.61 o
   1  -7   1      414.35      436.23      6.61 o
   2  -7   1       58.66       65.58      3.13 o
   3  -7   1       14.50       11.28      2.12 o
   4  -7   1       51.40       68.99      4.64 o
   5  -7   1      120.60      125.77      5.53 o
   6  -7   1      413.47      448.57     10.13 o
   7  -7   1       14.36       12.80      4.44 o
   8  -7   1        1.04       -3.88      3.88 o
   9  -7   1        0.00       -4.89      4.89 o
 -10  -6   1       13.80       14.71      3.94 o
  -9  -6   1       13.21       19.15      3.44 o
  -8  -6   1        3.41        3.16      2.66 o
  -7  -6   1       36.72       24.80      3.09 o
  -6  -6   1       73.06       91.20      4.59 o
  -5  -6   1      312.71      328.28      8.29 o
  -4  -6   1      106.83      105.46      2.49 o
  -3  -6   1      110.28      108.99      2.17 o
  -2  -6   1      401.28      416.45      4.60 o
  -1  -6   1       82.47       71.44      2.07 o
   0  -6   1      128.54      145.54      2.87 o
   1  -6   1       12.11       15.32      1.51 o
   2  -6   1       11.25       11.59      1.57 o
   3  -6   1       62.76       58.07      3.27 o
   4  -6   1      218.20      235.95      5.67 o
   5  -6   1       15.69       14.79      2.48 o
   6  -6   1       20.00       21.77      2.81 o
   7  -6   1        5.24        0.64      3.11 o
   8  -6   1        3.41        5.21      3.38 o
   9  -6   1        2.79       -0.01      4.34 o
  10  -6   1        0.10        1.96      5.35 o
 -11  -5   1      220.63      261.18     12.33 o
 -10  -5   1        6.98        6.70      4.10 o
  -9  -5   1      159.84      164.58      6.40 o
  -8  -5   1       53.46       45.54      3.79 o
  -7  -5   1       11.03       12.83      2.70 o
  -6  -5   1        1.16       -1.80      1.80 o
  -5  -5   1       22.92       18.37      2.49 o
  -4  -5   1        9.91        8.95      0.54 o
  -3  -5   1      100.09       82.88      1.89 o
  -2  -5   1      361.80      372.56      4.05 o
  -1  -5   1      614.30      562.32      5.41 o
   0  -5   1       76.65       58.69      1.67 o
   1  -5   1        3.60       11.60      1.15 o
   2  -5   1      304.14      295.35      4.02 o
   3  -5   1      321.42      271.10      4.56 o
   4  -5   1      989.56      964.58     12.28 o
   5  -5   1       19.39       15.80      2.37 o
   6  -5   1      176.09      178.66      5.38 o
   7  -5   1       24.12       13.34      2.61 o
   8  -5   1       34.41       37.69      5.77 o
   9  -5   1        2.25        0.51      4.68 o
  10  -5   1       40.68       34.45      9.46 o
 -11  -4   1        9.58       10.95      4.88 o
 -10  -4   1        6.97        9.24      2.51 o
  -9  -4   1      113.95      128.48      5.03 o
  -8  -4   1       10.88       15.85      1.58 o
  -7  -4   1       34.68       31.83      1.30 o
  -6  -4   1      126.41      120.12      2.19 o
  -5  -4   1      275.48      307.20      3.00 o
  -4  -4   1       19.23       20.60      1.04 o
  -3  -4   1      183.94      198.29      2.64 o
  -2  -4   1     2093.70     2124.89     15.85 o
  -1  -4   1     1608.45     1562.67     10.89 o
   0  -4   1        9.13        6.74      0.80 o
   1  -4   1      789.41      873.56      7.31 o
   2  -4   1       51.39       72.73      2.01 o
   3  -4   1      149.09      142.92      2.83 o
   4  -4   1      373.25      404.34      5.81 o
   5  -4   1       35.66       46.14      2.65 o
   6  -4   1      112.18      139.97      3.94 o
   7  -4   1      112.45      127.95      6.68 o
   8  -4   1        3.35        1.77      2.84 o
   9  -4   1        7.89        5.19      3.27 o
  10  -4   1       10.68       10.17      4.15 o
  11  -4   1        0.31       -1.71      7.88 o
 -11  -3   1        6.86        4.72      3.06 o
 -10  -3   1       25.04       23.10      3.92 o
  -9  -3   1      104.45       98.48      5.40 o
  -8  -3   1      103.71       98.87      3.78 o
  -7  -3   1     1260.46     1241.31     12.52 o
  -6  -3   1       38.51       46.96      1.97 o
  -5  -3   1       89.34       97.88      2.13 o
  -4  -3   1      498.16      500.79      4.49 o
  -3  -3   1       85.40      144.55      2.34 o
  -2  -3   1      130.51       95.52      1.82 o
  -1  -3   1        6.91       13.46      0.80 o
   0  -3   1      440.64      420.07      3.79 o
   1  -3   1     1333.91     1297.68      9.34 o
   2  -3   1     5197.11     5406.06     31.71 o
   3  -3   1       62.49       56.77      2.08 o
   4  -3   1        0.10        0.78      0.85 o
   5  -3   1        6.88        4.80      1.13 o
   6  -3   1       21.40       21.48      2.67 o
   7  -3   1        0.30        2.33      2.59 o
   8  -3   1      132.41      121.67     12.87 o
   9  -3   1       50.91       46.23      5.49 o
  10  -3   1        3.91       -3.10      3.91 o
  11  -3   1        0.63        0.64      3.74 o
 -11  -2   1       14.93       12.81      4.78 o
 -10  -2   1        0.30       -2.52      2.99 o
  -9  -2   1        5.05        3.42      2.66 o
  -8  -2   1      170.02      200.55      4.38 o
  -7  -2   1      419.38      404.00      5.44 o
  -6  -2   1       64.82       65.66      2.03 o
  -5  -2   1       20.55       29.60      1.36 o
  -4  -2   1     1698.47     1772.20     13.72 o
  -3  -2   1     2674.16     2846.99     20.71 o
  -2  -2   1     1754.82     1523.11     12.48 o
  -1  -2   1      993.55      853.00      5.95 o
   0  -2   1     3729.35     3888.35     22.60 o
   1  -2   1     5333.65     5067.64     30.50 o
   2  -2   1     5429.07     5643.03     32.73 o
   3  -2   1        1.04        3.61      0.87 o
   4  -2   1      175.34      154.84      2.60 o
   5  -2   1      122.06      138.82      3.72 o
   6  -2   1        1.31        0.90      1.53 o
   7  -2   1        0.17        2.29      2.16 o
   8  -2   1        9.45        9.36      2.63 o
   9  -2   1       32.97       42.34      4.41 o
  10  -2   1       15.43       19.28      4.23 o
  11  -2   1        3.56        6.22      3.60 o
 -11  -1   1        1.03       -3.17      3.17 o
 -10  -1   1        2.38        2.41      3.03 o
  -9  -1   1      246.34      224.81      7.95 o
  -8  -1   1       66.75       69.26      2.87 o
  -7  -1   1       14.03        7.82      1.35 o
  -6  -1   1       21.65       19.57      1.75 o
  -5  -1   1      197.28      199.18      2.93 o
  -4  -1   1      355.02      394.26      4.11 o
  -3  -1   1     1070.97     1003.75      7.93 o
  -2  -1   1     2983.57     2922.59     20.96 o
  -1  -1   1       59.43       71.64      1.02 o
   0  -1   1       44.39       50.53      1.58 o
   1  -1   1      329.34      241.72      2.38 o
   2  -1   1     4841.18     4659.64     25.89 o
   3  -1   1        3.05        0.66      0.51 o
   4  -1   1      327.21      290.69      3.40 o
   5  -1   1      716.94      672.39      7.42 o
   6  -1   1      348.64      351.79      6.23 o
   7  -1   1       12.99       13.81      3.01 o
   8  -1   1      193.09      179.94      5.41 o
   9  -1   1        0.07       -1.07      2.38 o
  10  -1   1       11.89        9.83      3.70 o
  11  -1   1        6.84        4.88      4.49 o
 -11   0   1        3.85       -2.33      3.61 o
 -10   0   1        0.09       -3.33      3.33 o
  -9   0   1        0.37       -0.44      2.83 o
  -8   0   1        6.89       14.29      2.34 o
  -7   0   1       65.03       64.81      3.37 o
  -6   0   1      495.99      538.75      6.32 o
  -5   0   1        6.03        3.79      0.92 o
  -4   0   1      109.76      132.04      2.19 o
  -3   0   1      631.43      511.49      4.16 o
  -2   0   1      342.18      140.44      1.68 o
  -1   0   1       21.12        9.31      0.43 o
   1   0   1       33.30       30.95      0.61 o
   2   0   1     1121.21     1542.88     10.30 o
   3   0   1       12.60        2.59      0.81 o
   4   0   1       25.93        9.97      0.89 o
   5   0   1      212.52      192.62      3.40 o
   6   0   1      520.21      561.15      5.47 o
   7   0   1       14.26        8.68      1.93 o
   8   0   1      217.79      220.69      5.70 o
   9   0   1       27.90       30.78      4.04 o
  10   0   1        1.26       -1.51      4.63 o
  11   0   1        0.74       -3.07      3.07 o
 -11   1   1        7.25        0.16      3.83 o
 -10   1   1        0.10       -1.65      2.79 o
  -9   1   1        5.98        1.61      2.60 o
  -8   1   1      143.60      145.55      5.34 o
  -7   1   1       94.09      111.84      4.54 o
  -6   1   1      262.76      302.73      5.92 o
  -5   1   1     1865.16     2029.21     16.49 o
  -4   1   1      789.04      638.57      6.72 o
  -3   1   1      263.44      209.43      2.57 o
  -2   1   1    10369.90    10498.26     56.28 o
  -1   1   1        0.62       -0.88      0.88 o
   0   1   1       13.85       26.11      0.98 o
   1   1   1        1.17       16.52      0.66 o
   2   1   1     4981.85     4784.40     34.65 o
   3   1   1       58.51       17.44      1.14 o
   4   1   1     2653.10     2616.91     18.31 o
   5   1   1      105.34      119.02      2.63 o
   6   1   1       13.57       13.72      1.31 o
   7   1   1      192.50      196.67      3.91 o
   8   1   1      149.34      155.39      3.14 o
   9   1   1        0.29        1.92      2.80 o
  10   1   1       11.69        8.95      3.35 o
  11   1   1        2.83       -3.12      3.12 o
 -11   2   1       44.57       40.54      5.42 o
 -10   2   1       37.54       41.56      5.13 o
  -9   2   1       52.90       46.82      4.88 o
  -8   2   1        1.04       -0.81      2.35 o
  -7   2   1        0.39        1.51      1.99 o
  -6   2   1        0.58       -0.20      1.51 o
  -5   2   1      222.41      267.37      4.76 o
  -4   2   1       41.61       36.35      1.29 o
  -3   2   1       25.95       26.81      1.31 o
  -2   2   1     2330.15     2991.81     18.08 o
  -1   2   1      190.32      276.26      2.39 o
   0   2   1     2837.21     3281.65     19.48 o
   1   2   1      101.05       49.15      1.11 o
   2   2   1     3945.49     3427.18     27.10 o
   3   2   1      737.92      941.71      7.30 o
   4   2   1     1463.01     1588.41     12.42 o
   5   2   1      215.32      191.74      3.24 o
   6   2   1       49.90       58.56      2.13 o
   7   2   1        1.81        1.34      1.56 o
   8   2   1      365.28      370.22      5.79 o
   9   2   1       31.01       32.45      3.77 o
  10   2   1       53.79       60.41      4.82 o
  11   2   1       11.42        5.53      3.96 o
 -11   3   1       13.39       16.60      4.47 o
 -10   3   1       23.56       29.49      5.74 o
  -9   3   1       70.45       60.42      5.50 o
  -8   3   1       83.43       84.70      9.82 o
  -7   3   1       34.36       33.28      3.83 o
  -6   3   1       56.28       61.28      3.41 o
  -5   3   1        6.84        5.25      0.98 o
  -4   3   1      616.89      617.41      6.19 o
  -3   3   1        6.79        6.15      0.99 o
  -2   3   1     2766.87     2677.84     16.13 o
  -1   3   1     3164.49     2767.81     15.84 o
   0   3   1     2066.26     1885.00     12.15 o
   1   3   1        5.09        8.27      0.76 o
   2   3   1      402.63      478.61      3.87 o
   3   3   1       89.76       79.28      5.51 o
   4   3   1       12.83       15.46      1.16 o
   5   3   1        0.73        0.28      0.51 o
   6   3   1      274.97      234.04      3.22 o
   7   3   1      223.85      224.84      4.88 o
   8   3   1      302.44      312.13      5.70 o
   9   3   1        3.47        3.06      2.02 o
  10   3   1       60.78       68.37      6.89 o
  11   3   1        0.15       -0.53      3.81 o
 -11   4   1        1.20        2.97      6.23 o
 -10   4   1        7.15        9.11      4.32 o
  -9   4   1      103.32      112.64      9.52 o
  -8   4   1        1.05        1.23      4.36 o
  -7   4   1      122.81      143.57      6.29 o
  -6   4   1       50.41       57.51      2.12 o
  -5   4   1       18.74       23.01      1.92 o
  -4   4   1      709.81      832.89      8.25 o
  -3   4   1      242.77      246.69      3.66 o
  -2   4   1       10.40       19.65      1.19 o
  -1   4   1      253.75      298.78      3.20 o
   0   4   1       68.58       80.41      1.81 o
   1   4   1     1255.28     1033.29      7.55 o
   2   4   1     6613.20     7064.91     42.59 o
   3   4   1       79.49      101.70      3.70 o
   4   4   1        0.94        1.30      1.71 o
   5   4   1      124.41      110.64      4.35 o
   6   4   1      219.79      210.96      6.26 o
   7   4   1       41.17       41.11      2.59 o
   8   4   1       17.23        7.40      1.81 o
   9   4   1       11.42       12.37      2.15 o
  10   4   1        9.67       12.21      4.14 o
  11   4   1        0.98       -4.08      4.08 o
 -10   5   1       15.00        6.53      4.00 o
  -9   5   1       39.12       44.10      5.56 o
  -8   5   1       25.65       26.31      4.49 o
  -7   5   1      103.78       95.49      5.77 o
  -6   5   1      176.77      207.07      5.33 o
  -5   5   1        1.90        4.56      1.73 o
  -4   5   1      721.26      754.77     10.27 o
  -3   5   1      332.73      290.93      5.12 o
  -2   5   1      459.53      458.31      4.67 o
  -1   5   1       20.34        4.01      0.90 o
   0   5   1       32.74       51.36      1.89 o
   1   5   1      348.07      394.88      4.20 o
   2   5   1        0.43        0.44      0.48 o
   3   5   1      101.99       94.85      2.21 o
   4   5   1       46.76       44.47      3.77 o
   5   5   1        6.61       -2.51      4.12 o
   6   5   1      218.01      179.02      6.22 o
   7   5   1        0.30       -0.08      1.91 o
   8   5   1        2.51        1.16      2.25 o
   9   5   1       52.73       47.88      5.70 o
  10   5   1       15.24       30.98      6.11 o
  11   5   1        0.24       -2.44      4.00 o
 -10   6   1        0.17       -4.16      4.16 o
  -9   6   1        9.14       14.38      4.24 o
  -8   6   1        7.09        9.30      3.68 o
  -7   6   1        0.92       -2.02      2.87 o
  -6   6   1       10.49       12.78      2.40 o
  -5   6   1      102.27       80.06      4.37 o
  -4   6   1       39.67       26.87      3.36 o
  -3   6   1      187.99      188.47      4.13 o
  -2   6   1       14.74        9.32      1.30 o
  -1   6   1       36.25       32.82      1.83 o
   0   6   1     1018.66      986.47      8.63 o
   1   6   1        9.50        6.85      1.07 o
   2   6   1      334.17      301.08      4.12 o
   3   6   1       63.87       53.61      1.53 o
   4   6   1     1027.49     1036.44     13.89 o
   5   6   1       24.46       27.56      4.48 o
   6   6   1       77.28       91.53      6.64 o
   7   6   1        0.06       -0.40      2.22 o
   8   6   1       27.09       25.17      3.31 o
   9   6   1        0.02        2.85      2.39 o
  10   6   1       87.79       92.65      7.87 o
 -10   7   1        2.02       -4.57      9.52 o
  -9   7   1        2.12       -3.69      3.69 o
  -8   7   1        2.63        0.00      3.64 o
  -7   7   1       16.60       17.36      4.04 o
  -6   7   1      449.64      515.17     15.27 o
  -5   7   1       98.57      119.47      5.48 o
  -4   7   1      154.81      191.45      5.06 o
  -3   7   1        0.00        0.10      1.63 o
  -2   7   1      189.21      223.97      4.57 o
  -1   7   1       80.94       71.43      2.68 o
   0   7   1      858.41      869.71      8.41 o
   1   7   1       32.14       46.08      2.00 o
   2   7   1      289.14      283.33      4.07 o
   3   7   1       62.17       56.58      2.40 o
   4   7   1       73.06       64.04      3.97 o
   5   7   1        2.63        0.03      2.31 o
   6   7   1       28.73       25.84      3.53 o
   7   7   1        0.02        0.83      2.06 o
   8   7   1       46.88       39.34      3.95 o
   9   7   1        0.54       -0.92      2.71 o
  10   7   1       83.36      103.17      7.93 o
  -9   8   1        1.41       -5.63      5.63 o
  -8   8   1       15.25        2.31      5.11 o
  -7   8   1       48.19       56.42      5.93 o
  -6   8   1        0.33        2.38      2.66 o
  -5   8   1       13.66       12.22      2.33 o
  -4   8   1        0.09       -1.78      1.78 o
  -3   8   1        0.01       -2.09      2.09 o
  -2   8   1       80.19       78.78      4.22 o
  -1   8   1      105.97      127.60      3.66 o
   0   8   1      163.05      149.33      3.51 o
   1   8   1       39.97       38.92      2.58 o
   2   8   1        0.18        1.92      1.32 o
   3   8   1       44.28       46.15      2.50 o
   4   8   1      253.76      265.27      4.07 o
   5   8   1        0.40        2.01      2.34 o
   6   8   1       85.09       66.83      6.76 o
   7   8   1       25.73       27.65      3.28 o
   8   8   1        3.86        2.10      2.30 o
   9   8   1        0.00       -2.52      2.52 o
  10   8   1       27.16       37.44      5.01 o
  -8   9   1       14.00        2.21      4.27 o
  -7   9   1       16.78       10.88      4.89 o
  -6   9   1        4.84        1.17      3.23 o
  -5   9   1       28.99       25.36      3.58 o
  -4   9   1       15.57       10.00      2.35 o
  -3   9   1        0.06       -0.41      2.30 o
  -2   9   1      254.92      240.71      6.84 o
  -1   9   1        5.96        9.73      2.27 o
   0   9   1       21.76       19.93      2.09 o
   1   9   1        4.48       10.74      1.98 o
   2   9   1      861.39      868.80     10.15 o
   3   9   1       49.31       53.70      3.63 o
   4   9   1        2.90        4.39      1.31 o
   5   9   1       12.75       11.45      2.53 o
   6   9   1        5.47        5.99      2.62 o
   7   9   1        0.18        0.50      2.44 o
   8   9   1        0.00        1.80      2.23 o
   9   9   1        0.01       -2.02      2.33 o
  -7  10   1        0.65       -5.02      5.02 o
  -6  10   1       18.54       12.27      4.50 o
  -5  10   1        2.71       -0.14      2.99 o
  -4  10   1       16.46       14.09      2.94 o
  -3  10   1        6.80        5.67      2.65 o
  -2  10   1        0.47        1.95      2.07 o
  -1  10   1       14.52       16.19      2.57 o
   0  10   1        0.00       -1.84      1.95 o
   1  10   1        6.15        6.68      2.17 o
   2  10   1      386.85      372.85      8.38 o
   3  10   1        0.14       -1.88      1.88 o
   4  10   1      140.19      140.06      4.38 o
   5  10   1        2.58        4.03      2.34 o
   6  10   1       59.07       46.16      4.37 o
   7  10   1        0.12       -2.64      2.64 o
   8  10   1       27.06       17.50      3.16 o
  -6  11   1        0.02       -3.38      3.97 o
  -5  11   1        0.64       -1.14      2.46 o
  -4  11   1       64.01       63.36      5.06 o
  -3  11   1       13.42        8.18      2.96 o
  -2  11   1        2.09        1.26      2.40 o
  -1  11   1        4.10        1.80      2.36 o
   0  11   1      166.42      179.64      6.27 o
   1  11   1       15.57       15.33      2.77 o
   2  11   1        0.13       -1.58      2.12 o
   3  11   1        7.20        5.64      2.35 o
   4  11   1       12.12       13.88      2.31 o
   5  11   1        6.67        5.42      2.54 o
   6  11   1        0.33        1.25      3.15 o
   7  11   1        1.90        2.99      3.27 o
  -5  12   1        0.01       -4.68      4.68 o
  -4  12   1        0.74       -1.08      2.75 o
  -3  12   1        3.41        1.74      3.10 o
  -2  12   1        3.47        6.59      3.77 o
  -1  12   1        0.30       -0.15      3.31 o
   0  12   1        0.55        3.27      2.92 o
   1  12   1       14.48       11.32      3.35 o
   2  12   1       36.00       39.17      4.32 o
   3  12   1        0.81        2.05      2.32 o
   4  12   1        0.61        6.08      3.62 o
   5  12   1        0.90       -0.32      3.66 o
   6  12   1       29.97       29.31      5.30 o
  -3  13   1        0.10       -3.61      3.61 o
  -2  13   1        9.31        8.58      4.43 o
  -1  13   1        0.03       -2.15      3.17 o
   0  13   1        0.11        1.80      3.27 o
   1  13   1        8.47        2.20      3.04 o
   2  13   1        5.45        0.29      2.99 o
   3  13   1        1.44        1.73      2.84 o
   4  13   1       81.12       78.29      9.30 o
  -3 -13   2        3.06       -0.38      4.03 o
  -2 -13   2        5.38        4.81      4.29 o
  -1 -13   2       14.84       13.88      6.03 o
   0 -13   2        1.90        0.50      3.84 o
   1 -13   2        1.80        1.85      3.39 o
   2 -13   2        3.44        3.96      3.74 o
  -5 -12   2       78.32       75.22      7.35 o
  -4 -12   2        0.06        0.90      2.57 o
  -3 -12   2        1.01       -0.05      2.70 o
  -2 -12   2        7.45        4.20      3.67 o
  -1 -12   2        1.14       -2.81      2.81 o
   0 -12   2        2.51        3.79      3.30 o
   1 -12   2        0.32        0.05      2.58 o
   2 -12   2        4.26        3.53      3.55 o
   3 -12   2        0.06       -2.05      3.98 o
   4 -12   2        5.68        7.12      3.68 o
  -7 -11   2        1.42       -1.92      3.26 o
  -6 -11   2        0.08        0.53      3.74 o
  -5 -11   2       32.40       45.71      5.37 o
  -4 -11   2        0.46        2.56      2.44 o
  -3 -11   2       31.91       28.27      3.75 o
  -2 -11   2       10.99       11.13      3.08 o
  -1 -11   2       82.12       73.79      5.22 o
   0 -11   2        4.31        0.51      2.71 o
   1 -11   2       11.35        9.46      2.94 o
   2 -11   2        6.89        3.21      2.95 o
   3 -11   2       61.44       54.87      5.82 o
   4 -11   2        5.84       -1.79      3.05 o
   5 -11   2        6.17        6.59      3.25 o
   6 -11   2        0.99       -3.50      3.50 o
  -8 -10   2        0.00       -4.08      4.08 o
  -7 -10   2       33.30       36.08      4.37 o
  -6 -10   2       34.22       38.98      4.67 o
  -5 -10   2        2.08        2.83      1.86 o
  -4 -10   2        9.49        8.31      2.47 o
  -3 -10   2       96.90      104.63      8.70 o
  -2 -10   2        4.60        2.25      2.51 o
  -1 -10   2      108.28      116.16      6.64 o
   0 -10   2       13.87       10.49      2.64 o
   1 -10   2       42.44       47.32      4.08 o
   2 -10   2        0.71        1.00      2.44 o
   3 -10   2       65.76       70.25      5.72 o
   4 -10   2        0.00        0.22      2.94 o
   5 -10   2        5.76       -0.75      2.94 o
   6 -10   2        0.10       -3.42      3.42 o
   7 -10   2        0.74       -4.21      4.41 o
  -9  -9   2        9.77       17.51      4.36 o
  -8  -9   2        3.23        6.77      2.98 o
  -7  -9   2       13.67       12.66      2.73 o
  -6  -9   2        1.02        4.67      2.46 o
  -5  -9   2        0.28        2.07      1.56 o
  -4  -9   2       13.84        9.95      2.10 o
  -3  -9   2        0.17       -0.51      1.66 o
  -2  -9   2       96.32      102.49      3.46 o
  -1  -9   2      119.06      144.52      3.92 o
   0  -9   2       34.49       34.41      2.80 o
   1  -9   2       37.58       35.29      2.75 o
   2  -9   2       50.25       47.56      4.07 o
   3  -9   2        0.48       -2.17      3.13 o
   4  -9   2        2.08       -2.49      2.49 o
   5  -9   2        3.14        4.94      3.36 o
   6  -9   2        0.13       -3.22      3.22 o
   7  -9   2       62.06       65.66      8.68 o
   8  -9   2       22.54        8.45      5.59 o
  -9  -8   2        9.39       11.99      3.84 o
  -8  -8   2        0.01        2.97      2.81 o
  -7  -8   2       45.47       35.45      3.83 o
  -6  -8   2       13.11       13.02      3.14 o
  -5  -8   2        8.35        6.75      1.28 o
  -4  -8   2       16.01       14.48      1.74 o
  -3  -8   2       54.62       56.30      2.51 o
  -2  -8   2        1.01        0.62      1.22 o
  -1  -8   2      394.22      385.76      5.71 o
   0  -8   2       55.98       73.27      5.14 o
   1  -8   2        0.62        1.53      1.44 o
   2  -8   2       52.64       43.86      3.35 o
   3  -8   2       36.43       36.03      3.11 o
   4  -8   2       23.43       16.34      3.10 o
   5  -8   2       77.62       90.26      5.67 o
   6  -8   2       25.87       28.23      4.57 o
   7  -8   2       55.89       70.84      6.69 o
   8  -8   2        1.28       -3.73      4.37 o
   9  -8   2        1.19       -4.28      4.28 o
 -10  -7   2        2.42       -3.39      3.39 o
  -9  -7   2       51.43       61.27      6.13 o
  -8  -7   2       57.51       57.77      4.39 o
  -7  -7   2        6.56        2.21      2.25 o
  -6  -7   2        1.61       -0.03      2.15 o
  -5  -7   2       29.89       28.90      1.88 o
  -4  -7   2        2.83        2.97      1.35 o
  -3  -7   2      113.52       99.17      2.71 o
  -2  -7   2       58.87       71.01      2.56 o
  -1  -7   2       66.13       90.01      3.48 o
   0  -7   2        0.00       -0.66      1.30 o
   1  -7   2       44.24       44.80      2.66 o
   2  -7   2       49.49       31.71      2.54 o
   3  -7   2        3.96        0.03      1.81 o
   4  -7   2        0.29       -1.74      1.74 o
   5  -7   2      127.72      135.42      5.79 o
   6  -7   2      206.81      200.44      6.99 o
   7  -7   2       36.39       26.75      4.75 o
   8  -7   2        3.94       -2.74      3.64 o
   9  -7   2        0.31       -4.50      4.50 o
 -10  -6   2       18.54       26.24      4.54 o
  -9  -6   2        2.46       -1.49      3.11 o
  -8  -6   2        1.52        2.28      2.13 o
  -7  -6   2      120.41      120.03      5.34 o
  -6  -6   2        0.02       -1.62      1.67 o
  -5  -6   2      180.03      170.08      2.42 o
  -4  -6   2      283.06      258.01      3.89 o
  -3  -6   2      125.42      120.41      2.64 o
  -2  -6   2       44.87       43.19      1.79 o
  -1  -6   2      147.35      144.75      3.06 o
   0  -6   2      276.94      267.72      4.77 o
   1  -6   2      112.59      139.39      3.80 o
   2  -6   2        2.38       -0.94      1.45 o
   3  -6   2       84.78      100.74      3.77 o
   4  -6   2        3.14        0.05      1.82 o
   5  -6   2       73.03      101.38      5.36 o
   6  -6   2        0.90       -0.32      2.28 o
   7  -6   2        2.29       -1.76      3.31 o
   8  -6   2        0.05        2.04      4.20 o
   9  -6   2       19.03       20.02      7.02 o
  10  -6   2        1.59        2.22      4.98 o
 -11  -5   2      174.18      206.48     17.33 o
 -10  -5   2        0.22        1.45      3.06 o
  -9  -5   2       54.69       48.71      4.16 o
  -8  -5   2       44.08       38.11      2.38 o
  -7  -5   2       42.75       50.86      2.31 o
  -6  -5   2       29.39       30.13      1.23 o
  -5  -5   2       24.33       16.35      1.00 o
  -4  -5   2       34.53       44.36      1.48 o
  -3  -5   2       23.45       10.88      1.07 o
  -2  -5   2      280.11      238.46      3.12 o
  -1  -5   2      117.57      109.96      2.23 o
   0  -5   2       10.42       10.89      1.34 o
   1  -5   2     1085.94     1112.23      9.80 o
   2  -5   2      269.53      231.07      4.20 o
   3  -5   2      825.50      958.24     10.82 o
   4  -5   2      740.88      806.71     10.72 o
   5  -5   2       22.89       24.54      2.67 o
   6  -5   2        1.69        1.75      1.90 o
   7  -5   2       54.94       60.14      7.36 o
   8  -5   2       51.59       58.08      9.28 o
   9  -5   2       13.62        6.92      4.05 o
  10  -5   2       31.19       32.85      5.87 o
 -11  -4   2       23.22       27.01      5.91 o
 -10  -4   2       24.21       26.71      3.15 o
  -9  -4   2        1.74        1.86      1.74 o
  -8  -4   2       18.10       13.66      2.08 o
  -7  -4   2        0.23       -1.22      1.22 o
  -6  -4   2        1.00        2.23      0.87 o
  -5  -4   2      131.53      111.62      2.09 o
  -4  -4   2      124.69      132.89      2.19 o
  -3  -4   2      188.28      189.53      3.14 o
  -2  -4   2      125.12      139.30      2.34 o
  -1  -4   2        2.60        1.94      0.69 o
   0  -4   2      929.42      891.81      8.41 o
   1  -4   2      978.64     1103.96      8.80 o
   2  -4   2       76.11       42.10      1.87 o
   3  -4   2        2.03        6.98      1.23 o
   4  -4   2      491.31      486.84      7.57 o
   5  -4   2       33.49       16.15      2.01 o
   6  -4   2        8.83       15.28      3.13 o
   7  -4   2      154.34      165.57     16.75 o
   8  -4   2        1.82        5.44      3.11 o
   9  -4   2       85.10       98.38      6.76 o
  10  -4   2        3.90        5.12     10.72 o
  11  -4   2        0.01       -1.72      4.00 o
 -11  -3   2        3.10        2.82      3.18 o
 -10  -3   2        4.42        3.01      2.84 o
  -9  -3   2      105.16      118.26      4.55 o
  -8  -3   2       11.29       10.45      1.99 o
  -7  -3   2      638.36      610.62      7.70 o
  -6  -3   2      481.88      458.47      5.78 o
  -5  -3   2      145.02      183.69      3.14 o
  -4  -3   2      206.88      196.28      3.02 o
  -3  -3   2     1456.24     1392.65     10.90 o
  -2  -3   2      181.40      186.06      2.49 o
  -1  -3   2       11.53        2.33      0.76 o
   0  -3   2       28.90       26.11      1.27 o
   1  -3   2        2.48        5.88      0.77 o
   2  -3   2      150.83      164.87      2.81 o
   3  -3   2      125.11      180.42      2.94 o
   4  -3   2       45.13       71.06      2.76 o
   5  -3   2       65.59       75.53      3.35 o
   6  -3   2       80.84       74.46      4.06 o
   7  -3   2       43.06       44.94      4.26 o
   8  -3   2      166.19      170.55      7.32 o
   9  -3   2      100.32      103.00      6.62 o
  10  -3   2       17.82       12.81      4.21 o
  11  -3   2        0.77       -4.43      4.43 o
 -11  -2   2        8.48       11.26      3.52 o
 -10  -2   2       22.79       16.78      3.52 o
  -9  -2   2       58.23       66.58      5.97 o
  -8  -2   2        0.00       -0.78      1.43 o
  -7  -2   2      385.80      422.35      5.43 o
  -6  -2   2       11.14        8.62      1.25 o
  -5  -2   2       30.02       33.45      1.52 o
  -4  -2   2      675.47      633.94      6.11 o
  -3  -2   2     3728.97     3824.04     24.48 o
  -2  -2   2        0.00       -0.18      0.57 o
  -1  -2   2      820.30      924.81      7.16 o
   0  -2   2     2669.07     2324.81     15.86 o
   1  -2   2     4319.36     4381.03     26.89 o
   2  -2   2     3264.23     3433.52     20.92 o
   3  -2   2        0.42        0.79      0.67 o
   4  -2   2       21.95       30.87      1.41 o
   5  -2   2      604.49      688.69      9.91 o
   6  -2   2      101.95      114.11      4.01 o
   7  -2   2        0.57        0.46      1.97 o
   8  -2   2        1.16       -0.04      2.50 o
   9  -2   2       38.00       37.13      4.01 o
  10  -2   2        0.68       -2.68      2.68 o
  11  -2   2       25.98       28.24      5.94 o
 -11  -1   2        2.97       -0.52      4.16 o
 -10  -1   2       14.94       11.53      3.52 o
  -9  -1   2      235.96      271.49      8.35 o
  -8  -1   2       27.63       17.42      2.56 o
  -7  -1   2       75.72       74.09      2.56 o
  -6  -1   2       36.79       43.44      1.90 o
  -5  -1   2       18.65       23.36      1.29 o
  -4  -1   2      282.68      264.67      3.22 o
  -3  -1   2      430.64      403.13      3.85 o
  -2  -1   2       36.73       37.20      1.21 o
  -1  -1   2      312.43      265.95      2.30 o
   0  -1   2     4108.02     4099.07     50.22 o
   1  -1   2     1214.67     1168.05      8.14 o
   2  -1   2       70.99       58.82      1.48 o
   3  -1   2      273.12      253.75      2.93 o
   4  -1   2       13.57       16.98      1.17 o
   5  -1   2     2156.68     2327.19     18.33 o
   6  -1   2      739.82      684.64      9.09 o
   7  -1   2      196.48      221.14      4.97 o
   8  -1   2       47.27       52.69      3.49 o
   9  -1   2        7.09        6.58      2.82 o
  10  -1   2       46.59       45.81      4.77 o
  11  -1   2        7.81        3.43      4.75 o
 -11   0   2        0.40        1.45      5.31 o
 -10   0   2        6.70       -0.63      3.44 o
  -9   0   2       17.04       14.33      3.40 o
  -8   0   2      265.10      273.93      6.43 o
  -7   0   2        4.62       -0.74      1.10 o
  -6   0   2      497.14      483.56      6.05 o
  -5   0   2      318.83      278.21      3.60 o
  -4   0   2      315.76      244.84      2.96 o
  -3   0   2       58.41       36.95      1.21 o
  -2   0   2      334.35      281.37      2.83 o
  -1   0   2       15.05       32.51      0.95 o
   0   0   2     7639.13     7697.53     92.14 o
   1   0   2       38.99       24.01      1.55 o
   2   0   2     1032.04      886.15      6.55 o
   3   0   2      827.44      695.44      5.53 o
   4   0   2     1470.24     1408.22     10.05 o
   5   0   2       72.77       65.69      2.01 o
   6   0   2      394.59      390.11      5.16 o
   7   0   2      129.23      175.56      4.50 o
   8   0   2        2.23        4.68      2.02 o
   9   0   2        1.37       -1.40      2.45 o
  10   0   2        7.17       -2.00      3.31 o
  11   0   2        9.24       12.37      4.20 o
 -11   1   2       27.08       18.32      4.61 o
 -10   1   2       18.75       13.96      4.09 o
  -9   1   2        1.70       -2.49      2.49 o
  -8   1   2        7.38        4.64      2.24 o
  -7   1   2      220.09      230.70      6.05 o
  -6   1   2       14.94        9.22      1.87 o
  -5   1   2      544.59      654.46      7.15 o
  -4   1   2     1323.38     1211.89      9.52 o
  -3   1   2     1121.02      808.98      6.09 o
  -2   1   2     1603.01     1552.64     10.72 o
  -1   1   2      172.85      122.44      1.69 o
   0   1   2      104.78       93.99      2.10 o
   1   1   2        5.29       15.95      1.15 o
   2   1   2      101.24       73.24      1.68 o
   3   1   2      826.09      801.35      6.62 o
   4   1   2      145.71      192.79      3.11 o
   5   1   2      353.29      345.23      4.48 o
   6   1   2      164.37      169.76      3.95 o
   7   1   2        5.73        5.44      1.41 o
   8   1   2        2.56        3.12      1.15 o
   9   1   2       74.46       91.69      5.45 o
  10   1   2        3.62       -0.74      2.93 o
  11   1   2        0.35       -3.29      3.29 o
 -11   2   2       48.29       56.83      6.04 o
 -10   2   2       45.85       39.63      5.25 o
  -9   2   2       36.54       36.47      4.71 o
  -8   2   2       69.42       72.72      5.36 o
  -7   2   2      202.92      234.44      6.51 o
  -6   2   2      572.11      553.43      8.57 o
  -5   2   2     1318.34     1277.43     11.68 o
  -4   2   2       97.30      135.69      2.55 o
  -3   2   2      486.18      390.52      4.13 o
  -2   2   2     9214.16     8875.42     47.82 o
  -1   2   2     8249.58     7854.88     42.19 o
   0   2   2       16.02       53.43      1.73 o
   1   2   2      348.22      401.73      3.25 o
   2   2   2      257.73      148.55      3.31 o
   3   2   2     5365.85     5204.38     37.43 o
   4   2   2     2798.86     2712.52     19.87 o
   5   2   2      108.33      122.08      4.12 o
   6   2   2        0.77       -0.72      0.95 o
   7   2   2      300.02      323.54      5.54 o
   8   2   2      480.29      508.30      7.03 o
   9   2   2       12.97       12.80      3.02 o
  10   2   2        2.33        0.92      2.68 o
  11   2   2       26.26       13.88      3.78 o
 -11   3   2       18.10       16.50      4.93 o
 -10   3   2       29.32       25.67      5.35 o
  -9   3   2       18.28        9.99      3.42 o
  -8   3   2       70.87       60.60      5.04 o
  -7   3   2      105.69      109.89      6.43 o
  -6   3   2       26.48       42.03      2.98 o
  -5   3   2      608.66      678.86      7.86 o
  -4   3   2       97.02       81.78      2.18 o
  -3   3   2      290.12      257.94      3.50 o
  -2   3   2        4.07        1.46      0.63 o
  -1   3   2      433.61      417.06      3.49 o
   0   3   2     1562.16     1635.03     17.58 o
   1   3   2        0.24       -0.61      0.67 o
   2   3   2      328.98      301.06      3.25 o
   3   3   2     1193.42     1188.48      9.33 o
   4   3   2       50.39       42.00      1.20 o
   5   3   2      318.17      287.03      3.41 o
   6   3   2        5.36        5.13      0.94 o
   7   3   2      484.56      509.99      6.74 o
   8   3   2      235.83      207.43      7.15 o
   9   3   2       68.50       75.95      4.70 o
  10   3   2       34.97       34.96      3.79 o
  11   3   2        2.64        6.27      3.46 o
 -11   4   2        0.30        4.77      4.70 o
 -10   4   2        1.06        6.36      4.24 o
  -9   4   2       84.35       92.18      7.55 o
  -8   4   2       39.70       39.56      4.72 o
  -7   4   2        2.31       -0.08      2.17 o
  -6   4   2      207.98      207.27      3.99 o
  -5   4   2      106.71      112.79      5.56 o
  -4   4   2     1118.10     1184.13     11.46 o
  -3   4   2      317.28      377.27      3.99 o
  -2   4   2      227.69      210.01      2.73 o
  -1   4   2      372.77      403.66      3.81 o
   0   4   2      533.36      562.83      5.05 o
   1   4   2      105.98       72.53      1.69 o
   2   4   2     1133.64     1260.59     10.51 o
   3   4   2      144.43      124.36      1.65 o
   4   4   2       79.44       74.58      3.56 o
   5   4   2      442.71      471.31      7.82 o
   6   4   2      446.55      401.49      4.89 o
   7   4   2       45.94       49.14      1.94 o
   8   4   2        1.50       -1.13      1.42 o
   9   4   2       12.02       14.24      2.11 o
  10   4   2        1.00        0.16      3.63 o
  11   4   2        0.01       -3.87      3.87 o
 -10   5   2        9.69        5.27      4.13 o
  -9   5   2      135.89      154.34      8.29 o
  -8   5   2        7.90        0.94      2.99 o
  -7   5   2       73.82       61.82      2.49 o
  -6   5   2       10.31        8.10      1.56 o
  -5   5   2        1.83        4.02      2.22 o
  -4   5   2      577.87      612.80      8.91 o
  -3   5   2      393.53      402.57      4.73 o
  -2   5   2       53.53       62.60      1.87 o
  -1   5   2     1747.20     1808.86     11.80 o
   0   5   2       44.80       39.27      2.33 o
   1   5   2      948.23      942.07      7.58 o
   2   5   2       44.48       41.63      1.60 o
   3   5   2        0.05        0.76      0.50 o
   4   5   2       33.77       28.57      2.88 o
   5   5   2        0.06        1.76      1.89 o
   6   5   2        8.30       11.81      2.45 o
   7   5   2        0.01        2.39      2.77 o
   8   5   2       61.33       53.84      4.80 o
   9   5   2      110.93      112.33      8.72 o
  10   5   2        0.29        0.72      3.34 o
  11   5   2       30.13       37.62     21.06 o
 -10   6   2        0.20       -4.12      4.12 o
  -9   6   2        4.44       10.20      4.10 o
  -8   6   2       21.46       23.69      3.81 o
  -7   6   2       18.89       23.44      3.72 o
  -6   6   2       48.63       44.61      3.35 o
  -5   6   2       10.78       16.44      2.97 o
  -4   6   2      132.62      106.76      4.02 o
  -3   6   2       63.11       64.74      2.74 o
  -2   6   2       94.02       98.47      2.64 o
  -1   6   2       71.11       76.00      2.53 o
   0   6   2      510.36      570.33      5.72 o
   1   6   2      125.54      123.04      2.46 o
   2   6   2       25.09       25.19      1.42 o
   3   6   2       22.48       39.20      2.31 o
   4   6   2       62.99       71.32      4.00 o
   5   6   2      237.38      243.65      8.37 o
   6   6   2      128.93      145.39      9.78 o
   7   6   2      103.48       86.34      5.49 o
   8   6   2       20.99       15.16      2.96 o
   9   6   2        8.33        8.21      2.67 o
  10   6   2       87.63       97.65      8.21 o
  -9   7   2        9.77        0.39      4.52 o
  -8   7   2        5.03        2.18      3.90 o
  -7   7   2        0.02       -3.55      3.55 o
  -6   7   2      177.42      176.94      7.87 o
  -5   7   2      257.45      266.87      6.54 o
  -4   7   2        4.40        2.35      1.92 o
  -3   7   2        2.45        3.91      1.52 o
  -2   7   2       83.51       97.15      3.03 o
  -1   7   2       99.09      122.35      3.27 o
   0   7   2      276.73      259.34      4.16 o
   1   7   2       51.45       54.39      2.71 o
   2   7   2      431.68      435.20      5.20 o
   3   7   2      310.01      298.23      3.81 o
   4   7   2       52.35       46.21      3.52 o
   5   7   2       59.46       49.08      4.28 o
   6   7   2        0.11       -2.49      2.49 o
   7   7   2       24.81       23.86      3.77 o
   8   7   2        3.45        0.26      2.42 o
   9   7   2       12.32       10.28      3.03 o
  10   7   2       71.67       80.78      8.09 o
  -9   8   2        0.09       -4.24      4.24 o
  -8   8   2        3.08       -6.63      6.63 o
  -7   8   2       61.76       64.41      6.13 o
  -6   8   2        5.14        3.49      2.83 o
  -5   8   2        1.58       -1.93      2.49 o
  -4   8   2        0.13       -1.92      1.92 o
  -3   8   2       19.17       17.08      2.49 o
  -2   8   2       73.14       71.90      4.47 o
  -1   8   2       59.24       52.74      3.32 o
   0   8   2       10.75       11.31      1.61 o
   1   8   2        4.13        0.09      1.18 o
   2   8   2       22.84       18.80      1.87 o
   3   8   2       72.02       60.02      2.67 o
   4   8   2       11.74       15.81      1.30 o
   5   8   2        6.36        1.19      2.86 o
   6   8   2      202.82      170.05      7.40 o
   7   8   2      108.98      105.22      5.94 o
   8   8   2       23.77       21.52      3.01 o
   9   8   2        0.14        2.18      2.56 o
  10   8   2       16.71       27.59      4.41 o
  -8   9   2       32.43       17.33      7.31 o
  -7   9   2      102.66      105.24      7.67 o
  -6   9   2        1.89        1.70      2.89 o
  -5   9   2       42.25       36.98      3.26 o
  -4   9   2       43.53       51.51      4.64 o
  -3   9   2        0.01       -0.34      2.03 o
  -2   9   2      132.82      138.97      5.42 o
  -1   9   2       57.97       72.69      4.00 o
   0   9   2       53.06       52.29      2.79 o
   1   9   2      319.68      329.62      5.60 o
   2   9   2      141.26      156.67      3.88 o
   3   9   2        2.77        2.13      1.37 o
   4   9   2       23.52       22.62      1.76 o
   5   9   2        1.48       -0.53      2.31 o
   6   9   2       10.57        8.64      3.21 o
   7   9   2       13.30       11.42      2.91 o
   8   9   2        0.01        2.93      2.27 o
   9   9   2        0.01        0.79      2.30 o
  -7  10   2        4.11        6.39      4.94 o
  -6  10   2        0.59       -1.40      3.57 o
  -5  10   2        9.53       10.25      3.23 o
  -4  10   2        2.79        3.72      2.30 o
  -3  10   2       40.42       40.22      4.31 o
  -2  10   2        2.30        3.46      2.65 o
  -1  10   2        1.18       -1.67      1.83 o
   0  10   2        7.07        2.49      2.57 o
   1  10   2       65.91       80.01      4.13 o
   2  10   2       42.46       39.06      3.61 o
   3  10   2       77.75       80.18      4.38 o
   4  10   2       86.37       84.49      4.42 o
   5  10   2        0.01        2.53      2.48 o
   6  10   2       12.30       12.71      3.10 o
   7  10   2        5.33        0.65      2.66 o
   8  10   2       29.18       21.59      3.29 o
  -6  11   2        3.03        0.40      4.11 o
  -5  11   2       10.47       14.80      4.73 o
  -4  11   2       25.87       22.80      3.85 o
  -3  11   2       81.65       92.72      5.58 o
  -2  11   2        0.13       -3.38      3.38 o
  -1  11   2       11.77       11.51      2.82 o
   0  11   2       67.18       76.39      5.00 o
   1  11   2       47.32       62.27      4.67 o
   2  11   2        9.49        4.47      2.85 o
   3  11   2       16.32       15.55      3.93 o
   4  11   2       28.20       26.40      2.89 o
   5  11   2       53.11       66.44      4.86 o
   6  11   2        6.28        7.91      3.27 o
   7  11   2        0.68       -2.46      2.46 o
  -5  12   2        1.08       -2.43      3.59 o
  -4  12   2        0.06        2.94      2.85 o
  -3  12   2        7.44       11.58      3.40 o
  -2  12   2        1.18       -2.60      2.60 o
  -1  12   2       10.15        8.44      3.03 o
   0  12   2        1.30       -0.81      2.32 o
   1  12   2       23.20       20.39      3.37 o
   2  12   2       21.91       32.03      4.07 o
   3  12   2        6.44        5.23      2.91 o
   4  12   2        0.56        2.79      3.33 o
   5  12   2       27.43       22.38      5.60 o
   6  12   2       31.79       30.05      5.25 o
  -3  13   2        1.38        2.13      3.63 o
  -2  13   2        9.79        8.41      3.33 o
  -1  13   2        1.95       -0.09      2.85 o
   0  13   2        1.24       -2.81      2.81 o
   1  13   2       22.70       22.57      3.83 o
   2  13   2        7.65        8.05      3.08 o
   3  13   2        0.64       -0.63      2.92 o
   4  13   2       33.80       40.79      6.78 o
  -2 -13   3        7.65        6.36      5.43 o
  -1 -13   3        5.57        1.60      3.35 o
   0 -13   3        1.55        1.17      3.61 o
   1 -13   3        1.12        7.18      5.08 o
  -5 -12   3       57.12       57.85      8.70 o
  -4 -12   3        0.68        1.06      2.81 o
  -3 -12   3        0.79        1.99      3.05 o
  -2 -12   3        7.88        4.80      3.34 o
  -1 -12   3       18.99       16.83      3.71 o
   0 -12   3        4.00        2.62      2.93 o
   1 -12   3        7.38        7.02      3.17 o
   2 -12   3        2.64        1.33      4.25 o
   3 -12   3        8.67        3.32      4.32 o
   4 -12   3        2.93       -2.80      3.56 o
  -6 -11   3       23.56       27.84      5.43 o
  -5 -11   3        0.01        3.43      3.68 o
  -4 -11   3        1.82        4.07      2.36 o
  -3 -11   3        6.30        4.45      2.64 o
  -2 -11   3        6.84        6.23      3.35 o
  -1 -11   3        4.33        1.60      2.86 o
   0 -11   3       51.65       49.48      4.69 o
   1 -11   3        1.32        0.53      2.44 o
   2 -11   3       22.98       30.78      4.33 o
   3 -11   3       19.44       25.39      4.11 o
   4 -11   3        0.06        0.91      3.28 o
   5 -11   3        0.07       -3.94      3.94 o
  -7 -10   3       39.50       48.59      5.92 o
  -6 -10   3       40.93       41.26      4.83 o
  -5 -10   3        2.92        1.95      2.13 o
  -4 -10   3       23.97       20.38      3.32 o
  -3 -10   3       96.91      103.46      5.60 o
  -2 -10   3       36.52       36.37      3.80 o
  -1 -10   3      168.32      174.74      6.79 o
   0 -10   3        9.40       12.76      2.77 o
   1 -10   3      103.40      116.02      7.64 o
   2 -10   3        4.96        5.85      2.91 o
   3 -10   3       80.44       89.96      5.49 o
   4 -10   3       32.55       40.15      4.96 o
   5 -10   3        3.33        2.07      3.25 o
   6 -10   3       11.44       16.53      6.83 o
   7 -10   3        6.71       -2.00      5.80 o
  -8  -9   3       36.19       32.43      4.87 o
  -7  -9   3       17.31       20.41      3.22 o
  -6  -9   3        2.97       -4.13      4.58 o
  -5  -9   3        5.68        1.34      1.95 o
  -4  -9   3       50.36       39.61      3.61 o
  -3  -9   3       24.05       24.28      3.12 o
  -2  -9   3      363.84      357.68      8.69 o
  -1  -9   3       75.76       66.88      3.98 o
   0  -9   3        1.37        2.83      2.06 o
   1  -9   3       43.30       44.23      3.93 o
   2  -9   3        0.00        0.02      2.54 o
   3  -9   3        6.24       -1.05      3.77 o
   4  -9   3        5.92        4.50      2.85 o
   5  -9   3        0.22       -1.66      2.86 o
   6  -9   3        4.10        3.26      3.09 o
   7  -9   3       44.89       35.69      6.90 o
   8  -9   3       24.55       25.44      5.54 o
  -9  -8   3       19.73       16.49      4.08 o
  -8  -8   3       15.36       14.36      3.72 o
  -7  -8   3        6.70        3.80      2.36 o
  -6  -8   3        1.74        3.41      2.37 o
  -5  -8   3       23.86       19.30      2.15 o
  -4  -8   3        0.06       -1.22      1.22 o
  -3  -8   3      295.22      279.77      4.88 o
  -2  -8   3        2.41        1.54      1.11 o
  -1  -8   3      210.32      213.82      5.13 o
   0  -8   3       61.28       53.99      3.35 o
   1  -8   3      136.30      140.97      5.66 o
   2  -8   3       20.70       18.27      2.43 o
   3  -8   3        0.08       -0.32      1.70 o
   4  -8   3        2.72        6.37      2.71 o
   5  -8   3       79.24       83.93      5.51 o
   6  -8   3       23.33       26.99      4.22 o
   7  -8   3       64.89       71.73      7.84 o
   8  -8   3        1.10       -4.15      4.15 o
 -10  -7   3       25.09       36.82      4.98 o
  -9  -7   3       54.73       59.93      5.47 o
  -8  -7   3       47.77       50.07      4.83 o
  -7  -7   3        3.74        2.66      2.45 o
  -6  -7   3       82.83       74.72      2.60 o
  -5  -7   3       44.00       43.11      2.71 o
  -4  -7   3        2.90        2.11      0.80 o
  -3  -7   3        2.30        1.41      1.16 o
  -2  -7   3      419.19      435.80      5.78 o
  -1  -7   3      196.22      189.86      4.61 o
   0  -7   3       73.74       91.69      3.74 o
   1  -7   3       25.23       31.56      2.13 o
   2  -7   3       43.74       35.48      2.77 o
   3  -7   3        0.07        0.06      2.00 o
   4  -7   3       40.73       30.58      3.04 o
   5  -7   3      146.93      177.81      6.94 o
   6  -7   3       22.24       17.41      3.55 o
   7  -7   3       34.94       40.54      5.83 o
   8  -7   3        5.94        8.82      4.81 o
   9  -7   3        3.75        6.25      5.79 o
 -10  -6   3      133.10      155.53      7.86 o
  -9  -6   3        8.91       13.05      5.02 o
  -8  -6   3        0.17        2.06      2.19 o
  -7  -6   3       19.43       18.86      1.98 o
  -6  -6   3       19.56       15.57      1.56 o
  -5  -6   3       85.11       89.18      2.67 o
  -4  -6   3      637.91      624.61      8.70 o
  -3  -6   3        3.16        3.67      1.21 o
  -2  -6   3      129.10      112.90      2.65 o
  -1  -6   3       47.15       58.84      2.65 o
   0  -6   3       34.08       24.34      2.35 o
   1  -6   3      180.43      184.27      4.13 o
   2  -6   3        1.66        4.09      1.40 o
   3  -6   3      175.96      177.62      5.01 o
   4  -6   3       19.83       33.43      2.98 o
   5  -6   3      103.27      107.78      7.02 o
   6  -6   3      171.31      168.92      6.35 o
   7  -6   3        1.67       -2.08      3.19 o
   8  -6   3        5.44        4.53      6.38 o
   9  -6   3       22.40       21.35      5.66 o
  10  -6   3        9.66        7.62      5.67 o
 -10  -5   3        0.14       -2.55      3.02 o
  -9  -5   3        8.65        6.82      1.97 o
  -8  -5   3       18.59       15.09      2.07 o
  -7  -5   3        0.02        0.56      1.18 o
  -6  -5   3        0.71        0.55      1.03 o
  -5  -5   3      383.27      376.49      5.07 o
  -4  -5   3       49.09       38.27      1.79 o
  -3  -5   3       35.24       34.59      1.64 o
  -2  -5   3      560.96      583.73      5.72 o
  -1  -5   3      206.17      256.54      4.23 o
   0  -5   3      168.14      226.37      4.48 o
   1  -5   3      192.15      209.72      3.75 o
   2  -5   3       29.56       46.31      2.42 o
   3  -5   3      418.25      371.54      6.20 o
   4  -5   3      171.96      185.93      5.06 o
   5  -5   3        4.41        1.53      2.02 o
   6  -5   3       69.52       84.47      4.67 o
   7  -5   3       19.05       14.16      3.11 o
   8  -5   3       16.61       17.81      5.02 o
   9  -5   3       17.40        9.65      5.29 o
  10  -5   3       13.52        8.31      6.66 o
 -11  -4   3        7.17       13.64      5.01 o
 -10  -4   3       22.42       34.75      3.54 o
  -9  -4   3        4.30        2.44      1.95 o
  -8  -4   3        2.16       -0.17      2.17 o
  -7  -4   3        0.23       -1.11      1.11 o
  -6  -4   3      187.73      159.19      4.39 o
  -5  -4   3       42.40       51.89      2.03 o
  -4  -4   3       49.64       44.24      1.59 o
  -3  -4   3      765.76      766.32      7.77 o
  -2  -4   3     1145.85     1219.44      9.48 o
  -1  -4   3      193.03      229.25      3.56 o
   0  -4   3      279.73      330.96      4.47 o
   1  -4   3      686.85      661.10      6.00 o
   2  -4   3      190.09      236.80      3.82 o
   3  -4   3       22.29       20.51      1.72 o
   4  -4   3      177.83      208.97      5.12 o
   5  -4   3       29.43       44.56      2.92 o
   6  -4   3       28.97       22.25      2.85 o
   7  -4   3       35.78       31.66      4.69 o
   8  -4   3        3.40        2.11      4.08 o
   9  -4   3       90.03       87.19      7.59 o
  10  -4   3        1.86       -2.86      5.79 o
 -11  -3   3        4.11        1.48      3.26 o
 -10  -3   3        0.81        4.45      2.97 o
  -9  -3   3       22.00       25.67      2.71 o
  -8  -3   3      126.84      125.87      4.86 o
  -7  -3   3      542.18      582.40      7.34 o
  -6  -3   3      367.83      401.66      5.61 o
  -5  -3   3       68.17       82.61      2.10 o
  -4  -3   3      143.55      149.76      2.51 o
  -3  -3   3     1218.26     1258.46      9.58 o
  -2  -3   3       59.74       37.04      1.35 o
  -1  -3   3      377.52      393.97      3.97 o
   0  -3   3       27.03       31.85      1.58 o
   1  -3   3      417.75      435.65      4.74 o
   2  -3   3       38.34       31.69      1.70 o
   3  -3   3       29.23       24.90      1.40 o
   4  -3   3      117.23      143.96      3.39 o
   5  -3   3      222.88      207.74      4.21 o
   6  -3   3       90.88      101.63      3.93 o
   7  -3   3       26.15       24.20      4.02 o
   8  -3   3       91.58       90.64      5.78 o
   9  -3   3       59.21       55.41      5.14 o
  10  -3   3       18.97       11.58      4.78 o
  11  -3   3        2.12        1.62      4.83 o
 -11  -2   3        0.10       -4.16      4.16 o
 -10  -2   3       43.46       39.20      4.66 o
  -9  -2   3       32.07       31.28      3.95 o
  -8  -2   3      314.83      305.32      5.96 o
  -7  -2   3       24.78       22.53      1.71 o
  -6  -2   3        0.58        0.67      1.09 o
  -5  -2   3       80.76       91.56      2.49 o
  -4  -2   3        0.19       -0.42      0.72 o
  -3  -2   3      215.92      253.59      3.11 o
  -2  -2   3     1034.77     1133.62      7.57 o
  -1  -2   3      608.92      637.84      5.31 o
   0  -2   3      422.13      432.16      4.13 o
   1  -2   3      810.31      780.64      7.50 o
   2  -2   3      966.10      980.97      8.04 o
   3  -2   3        1.29       -0.72      0.72 o
   4  -2   3      146.73      137.70      2.73 o
   5  -2   3      114.81      118.26      2.86 o
   6  -2   3       60.27       60.54      2.49 o
   7  -2   3        3.14        2.35      1.87 o
   8  -2   3       58.59       62.98      4.66 o
   9  -2   3       17.95       14.49      3.18 o
  10  -2   3        4.00        7.06      3.72 o
  11  -2   3       30.84       38.63      5.91 o
 -11  -1   3       23.23       18.73      4.83 o
 -10  -1   3       15.94        7.96      4.05 o
  -9  -1   3      171.15      194.17      7.71 o
  -8  -1   3        0.39       -1.56      1.56 o
  -7  -1   3        2.77        0.64      1.21 o
  -6  -1   3      334.08      316.79      4.42 o
  -5  -1   3        9.36       11.70      1.04 o
  -4  -1   3      435.44      426.03      3.99 o
  -3  -1   3      398.85      433.88      4.38 o
  -2  -1   3       96.37      100.31      1.55 o
  -1  -1   3     1465.05     1513.54      9.39 o
   0  -1   3     3157.89     3249.33     20.17 o
   1  -1   3     1566.53     1585.19     10.84 o
   2  -1   3        0.40        1.58      0.73 o
   3  -1   3       48.09       56.07      1.67 o
   4  -1   3       18.22       11.49      0.94 o
   5  -1   3      495.45      492.19      8.11 o
   6  -1   3       64.81       71.22      2.74 o
   7  -1   3      108.38      114.86      2.84 o
   8  -1   3        1.90        2.78      2.01 o
   9  -1   3       23.35       18.80      3.24 o
  10  -1   3       32.73       25.20      4.32 o
  11  -1   3       16.28       22.60      5.10 o
 -11   0   3        5.05        3.04      3.37 o
 -10   0   3        5.80        0.49      3.34 o
  -9   0   3        0.70       -0.86      3.16 o
  -8   0   3      383.21      390.25      6.91 o
  -7   0   3       41.95       41.08      2.75 o
  -6   0   3       20.23       24.02      1.81 o
  -5   0   3        0.90        0.12      0.85 o
  -4   0   3      129.17      141.79      2.30 o
  -3   0   3      237.74      206.29      2.55 o
  -2   0   3      840.31      849.09      6.38 o
  -1   0   3     1941.78     1888.55     11.12 o
   0   0   3      173.65      202.14      2.44 o
   1   0   3     5301.89     5376.86     31.74 o
   2   0   3        6.08       28.54      1.32 o
   3   0   3      117.26      115.21      1.89 o
   4   0   3      125.87      171.01      2.63 o
   5   0   3      167.60      211.32      3.54 o
   6   0   3      307.10      339.75      4.88 o
   7   0   3        6.61        2.19      1.13 o
   8   0   3       32.30       22.55      2.53 o
   9   0   3        3.92       -0.92      2.68 o
  10   0   3       39.89       44.39      4.62 o
  11   0   3       30.33       25.36      5.16 o
 -11   1   3       47.83       51.49      7.09 o
 -10   1   3       63.22       72.95      6.11 o
  -9   1   3        0.59       -2.48      2.48 o
  -8   1   3       11.18        7.74      2.24 o
  -7   1   3        1.23        1.64      1.76 o
  -6   1   3       68.95       61.47      2.59 o
  -5   1   3      728.04      741.19      7.76 o
  -4   1   3        1.03       -0.45      0.64 o
  -3   1   3      122.19      115.10      2.07 o
  -2   1   3       52.44       31.80      1.17 o
  -1   1   3     3478.71     3351.79     21.19 o
   0   1   3     1597.67     1632.80     10.12 o
   1   1   3      378.48      307.61      2.79 o
   2   1   3      207.52      208.89      2.93 o
   3   1   3      492.17      475.95      4.50 o
   4   1   3        5.28        3.13      0.86 o
   5   1   3       37.05       53.65      1.99 o
   6   1   3       15.81       13.91      1.52 o
   7   1   3        4.76       -0.18      1.25 o
   8   1   3      126.09      108.33      4.14 o
   9   1   3       65.01       58.78      4.77 o
  10   1   3       18.60        5.92      3.05 o
  11   1   3        1.94       -0.46      3.18 o
 -11   2   3       21.09       34.09      8.04 o
 -10   2   3       26.25       19.27      4.69 o
  -9   2   3       10.96        2.54      4.29 o
  -8   2   3      119.78      130.30      6.37 o
  -7   2   3       13.88       19.83      2.55 o
  -6   2   3       21.78       20.47      1.73 o
  -5   2   3      103.89      129.21      3.13 o
  -4   2   3       25.78       34.78      1.93 o
  -3   2   3      317.53      271.26      3.37 o
  -2   2   3      106.70      148.58      2.30 o
  -1   2   3     1906.56     1929.24     12.92 o
   0   2   3     1725.43     1604.15     10.40 o
   1   2   3     1157.61     1213.84      8.03 o
   2   2   3       78.39       79.16      1.67 o
   3   2   3        3.57       13.86      1.04 o
   4   2   3     1075.16     1124.43      9.10 o
   5   2   3        0.71        0.17      0.90 o
   6   2   3       18.58       18.73      1.71 o
   7   2   3       42.41       37.67      2.40 o
   8   2   3      107.94       89.39      3.67 o
   9   2   3       96.30      104.23      5.51 o
  10   2   3        3.07        0.20      2.75 o
  11   2   3        7.13        2.90      3.58 o
 -11   3   3       10.40        7.65      4.69 o
 -10   3   3       35.50       35.77      7.56 o
  -9   3   3       10.73        9.75      3.71 o
  -8   3   3       41.21       38.59      4.45 o
  -7   3   3      120.74      140.51      6.27 o
  -6   3   3        4.14        1.98      1.37 o
  -5   3   3       19.50       16.11      1.53 o
  -4   3   3     1310.72     1369.51     12.47 o
  -3   3   3       19.32        8.82      1.05 o
  -2   3   3      133.82      135.75      2.49 o
  -1   3   3      103.05      111.55      1.82 o
   0   3   3      140.01      168.99      2.42 o
   1   3   3      779.00      746.42      5.64 o
   2   3   3      325.72      298.94      3.22 o
   3   3   3      510.12      531.42      5.68 o
   4   3   3       17.14       17.21      1.21 o
   5   3   3       91.20       70.84      2.21 o
   6   3   3       59.09       56.74      2.25 o
   7   3   3      426.40      441.51      7.20 o
   8   3   3        0.38        1.79      1.17 o
   9   3   3      107.82      108.60      5.29 o
  10   3   3        0.02       -1.74      2.65 o
  11   3   3        0.04       -2.94      2.94 o
 -11   4   3        0.30       -5.34      5.71 o
 -10   4   3        0.10       -3.92      3.92 o
  -9   4   3       28.64       37.88      5.21 o
  -8   4   3        8.35        3.67      3.57 o
  -7   4   3       55.14       69.16      3.09 o
  -6   4   3       13.16       18.89      2.12 o
  -5   4   3      111.16      109.43      3.77 o
  -4   4   3       47.77       48.73      2.63 o
  -3   4   3       39.21       45.89      1.78 o
  -2   4   3      109.44      146.79      2.30 o
  -1   4   3        2.34        1.44      0.66 o
   0   4   3      106.06      119.76      1.92 o
   1   4   3      490.20      473.45      4.75 o
   2   4   3      340.77      328.22      3.41 o
   3   4   3     2009.34     1877.67     19.22 o
   4   4   3       83.25      100.03      1.83 o
   5   4   3        1.59        1.05      0.68 o
   6   4   3      570.39      573.32      5.46 o
   7   4   3      382.20      366.77      6.72 o
   8   4   3       31.93       29.11      2.12 o
   9   4   3       13.73       12.84      2.56 o
  10   4   3        3.77        2.08      2.02 o
  11   4   3        0.03       -3.29      3.81 o
 -10   5   3        0.54       -3.97      3.97 o
  -9   5   3       60.79       66.41      5.94 o
  -8   5   3       12.93        5.33      3.30 o
  -7   5   3       69.01       68.37      3.34 o
  -6   5   3        1.66       -1.57      1.57 o
  -5   5   3      111.04      143.40      3.64 o
  -4   5   3        4.30        6.28      1.32 o
  -3   5   3      319.82      335.06      5.45 o
  -2   5   3       12.50       13.84      1.18 o
  -1   5   3      476.99      558.74      5.01 o
   0   5   3        8.92        6.82      0.92 o
   1   5   3       48.91       47.15      1.93 o
   2   5   3      338.94      331.60      3.90 o
   3   5   3      738.81      845.20      7.30 o
   4   5   3       13.46       13.21      0.91 o
   5   5   3      166.12      174.07      6.32 o
   6   5   3        5.74        7.87      2.49 o
   7   5   3       15.75       12.51      2.85 o
   8   5   3       54.78       42.51      4.89 o
   9   5   3       87.85       70.91      6.32 o
  10   5   3       27.46       30.41      4.89 o
  11   5   3      100.19      110.21     11.21 o
 -10   6   3        0.11        0.05      3.59 o
  -9   6   3       12.32       21.40      4.61 o
  -8   6   3        1.78       -1.60      3.05 o
  -7   6   3        1.64       -0.70      1.74 o
  -6   6   3      372.04      411.78      8.89 o
  -5   6   3       10.15        6.19      1.56 o
  -4   6   3       85.47       91.41      3.14 o
  -3   6   3       30.21       27.95      2.01 o
  -2   6   3       41.00       64.46      2.32 o
  -1   6   3      186.87      214.47      3.82 o
   0   6   3      103.45       93.71      2.46 o
   1   6   3       84.79       91.81      2.31 o
   2   6   3      189.91      208.18      3.31 o
   3   6   3       11.75       12.52      1.06 o
   4   6   3       17.77       10.02      1.05 o
   5   6   3       36.90       40.29      4.23 o
   6   6   3       22.69       26.93      3.49 o
   7   6   3      149.38      134.70      6.65 o
   8   6   3        0.01       -0.56      2.49 o
   9   6   3       21.28       18.88      4.29 o
  10   6   3       42.60       46.26      7.99 o
  -9   7   3       10.11       10.84      7.61 o
  -8   7   3       10.36       10.36      5.02 o
  -7   7   3        4.30        0.69      3.08 o
  -6   7   3       16.00       15.27      3.40 o
  -5   7   3      198.00      233.50      6.02 o
  -4   7   3       39.60       55.02      3.33 o
  -3   7   3       84.26       86.73      3.22 o
  -2   7   3        3.04        2.13      1.31 o
  -1   7   3      135.56      121.85      3.45 o
   0   7   3        5.70        7.70      1.33 o
   1   7   3      146.13      158.56      3.38 o
   2   7   3        9.99        6.17      1.33 o
   3   7   3       79.68       63.10      2.44 o
   4   7   3      171.02      182.19      3.47 o
   5   7   3      108.61      119.16      5.67 o
   6   7   3       23.07       16.99      3.33 o
   7   7   3        1.39       -2.08      2.08 o
   8   7   3        0.15       -1.53      2.55 o
   9   7   3       29.32       30.89      3.66 o
  10   7   3       13.86       11.08      5.79 o
  -9   8   3        0.03       -0.04      6.56 o
  -8   8   3        0.31       -4.49      4.49 o
  -7   8   3       21.07       27.74      4.85 o
  -6   8   3        0.09        1.03      2.90 o
  -5   8   3        2.77        2.58      2.99 o
  -4   8   3       44.20       36.96      4.08 o
  -3   8   3       64.02       64.75      3.11 o
  -2   8   3       23.72       28.62      2.51 o
  -1   8   3       33.28       27.96      2.26 o
   0   8   3        9.87        6.44      1.49 o
   1   8   3        0.45       -1.24      1.24 o
   2   8   3      137.10      123.28      3.41 o
   3   8   3       27.08       29.35      2.16 o
   4   8   3       69.34       53.50      1.71 o
   5   8   3        1.71       -2.72      2.72 o
   6   8   3       74.41       66.35      4.74 o
   7   8   3       61.71       57.98      5.30 o
   8   8   3       75.26       87.25      5.55 o
   9   8   3        3.49        5.58      2.56 o
  -8   9   3       34.05       37.36      6.83 o
  -7   9   3       74.13       85.54      7.14 o
  -6   9   3        5.61        6.96      3.05 o
  -5   9   3       18.20       22.17      4.17 o
  -4   9   3       33.33       40.67      3.60 o
  -3   9   3        0.00       -2.01      2.01 o
  -2   9   3        0.18        1.36      1.90 o
  -1   9   3       22.25       15.11      2.08 o
   0   9   3        7.27        2.08      1.59 o
   1   9   3      295.74      326.00      5.54 o
   2   9   3       31.56       32.00      2.35 o
   3   9   3       46.25       48.75      3.23 o
   4   9   3       14.31        9.16      1.52 o
   5   9   3       10.76        6.72      2.98 o
   6   9   3        4.44        0.90      2.40 o
   7   9   3       48.05       39.89      4.37 o
   8   9   3        0.26        0.33      2.62 o
   9   9   3        3.91        5.50      2.52 o
  -7  10   3        3.37       -3.58      4.54 o
  -6  10   3        5.39       -1.68      3.44 o
  -5  10   3        2.24       -3.56      3.56 o
  -4  10   3       22.71       29.93      3.54 o
  -3  10   3        0.41        2.70      2.63 o
  -2  10   3       26.77       27.58      4.08 o
  -1  10   3        0.01       -1.96      1.96 o
   0  10   3        2.39       -0.57      2.02 o
   1  10   3       27.19       25.81      2.89 o
   2  10   3        0.78        3.70      2.26 o
   3  10   3       18.47       20.27      2.92 o
   4  10   3      115.47      105.61      4.19 o
   5  10   3        8.45        3.61      2.94 o
   6  10   3        2.40        0.15      4.19 o
   7  10   3        1.79        0.37      2.59 o
   8  10   3        8.85        3.11      2.32 o
  -6  11   3       25.61       23.13      6.82 o
  -5  11   3       18.25       18.63      3.56 o
  -4  11   3        0.41       -1.70      3.21 o
  -3  11   3       79.16       88.87      9.97 o
  -2  11   3       21.08       23.10      3.58 o
  -1  11   3        3.35        2.48      2.54 o
   0  11   3       70.84       62.20      5.24 o
   1  11   3      163.70      163.94      6.46 o
   2  11   3        0.04        0.00      2.33 o
   3  11   3       38.75       43.30      5.08 o
   4  11   3        1.30        0.20      2.02 o
   5  11   3       23.31       26.85      4.43 o
   6  11   3       29.25       30.44      4.60 o
   7  11   3       13.42       15.58      3.78 o
  -5  12   3        0.07       -0.36      5.77 o
  -4  12   3        2.26        1.84      5.42 o
  -3  12   3       19.92       20.92      4.21 o
  -2  12   3        6.21        5.57      3.11 o
  -1  12   3       17.78       25.81      3.97 o
   0  12   3        0.79        5.42      2.97 o
   1  12   3       25.69       21.33      3.48 o
   2  12   3       35.91       32.39      3.76 o
   3  12   3       25.46       22.23      3.42 o
   4  12   3        0.55        1.28      3.14 o
   5  12   3       60.53       66.07      7.16 o
   6  12   3       23.92       15.00      3.92 o
  -3  13   3        2.49        5.18      3.27 o
  -2  13   3        8.85        8.18      3.44 o
  -1  13   3       13.00        8.00      3.69 o
   0  13   3        6.68        7.56      3.57 o
   1  13   3       12.14       17.84      6.34 o
   2  13   3        9.88        3.84      3.49 o
   3  13   3        5.10        6.67      3.07 o
   4  13   3        7.04        4.84      4.41 o
  -4 -12   4        2.98        3.34      3.44 o
  -3 -12   4        0.55       -0.25      2.97 o
  -2 -12   4       10.43        7.50      4.59 o
  -1 -12   4       44.93       54.72      5.90 o
   0 -12   4        3.06        7.55      4.30 o
   1 -12   4       32.24       28.00      6.72 o
   2 -12   4        0.77        3.37      4.07 o
   3 -12   4       14.11       12.28      4.27 o
  -6 -11   4       66.16       81.39      9.57 o
  -5 -11   4       35.31       41.35      5.75 o
  -4 -11   4        5.05        6.52      2.75 o
  -3 -11   4        6.55        3.90      2.56 o
  -2 -11   4       11.07       11.66      2.94 o
  -1 -11   4        3.11        5.41      2.75 o
   0 -11   4      117.26      128.16      6.86 o
   1 -11   4        3.37        6.11      3.25 o
   2 -11   4        5.13        8.34      3.34 o
   3 -11   4        1.07        3.03      2.93 o
   4 -11   4        6.24        0.98      4.31 o
   5 -11   4        2.11       -4.37      6.12 o
  -7 -10   4       38.96       40.83      5.81 o
  -6 -10   4       14.08       15.85      4.79 o
  -5 -10   4       10.69        9.22      2.82 o
  -4 -10   4       17.81       19.14      3.45 o
  -3 -10   4        2.99       -0.64      2.50 o
  -2 -10   4       12.31       12.62      3.21 o
  -1 -10   4      102.23      111.72     11.29 o
   0 -10   4        0.84       -0.72      2.50 o
   1 -10   4       50.12       52.99      6.56 o
   2 -10   4        0.00       -0.43      2.60 o
   3 -10   4       14.36        4.87      5.09 o
   4 -10   4       36.88       36.77      4.90 o
   5 -10   4        3.55        3.83      5.16 o
   6 -10   4       18.46       21.88      5.57 o
  -8  -9   4       54.16       53.43      5.52 o
  -7  -9   4       20.17       22.11      4.29 o
  -6  -9   4        3.81        4.46      1.90 o
  -5  -9   4        0.75       -1.69      1.97 o
  -4  -9   4      134.02      127.63      5.63 o
  -3  -9   4       37.74       35.24      3.61 o
  -2  -9   4      485.11      505.54     11.35 o
  -1  -9   4       63.19       69.02      4.11 o
   0  -9   4        1.56        1.45      2.08 o
   1  -9   4        4.62        0.61      3.35 o
   2  -9   4       12.40       14.89      3.44 o
   3  -9   4       11.77       15.02      3.73 o
   4  -9   4        3.09        5.64      2.96 o
   5  -9   4       23.57       22.80      3.85 o
   6  -9   4        6.10        2.79      5.49 o
   7  -9   4        4.55       -3.51      4.60 o
  -9  -8   4       31.58       37.78      4.95 o
  -8  -8   4       34.06       43.76      5.02 o
  -7  -8   4        7.37        2.19      3.43 o
  -6  -8   4        1.00       -0.51      1.76 o
  -5  -8   4       57.40       68.88      3.55 o
  -4  -8   4        3.87        2.00      1.70 o
  -3  -8   4      185.63      191.09      6.43 o
  -2  -8   4        6.85        5.31      1.92 o
  -1  -8   4       53.80       56.07      3.25 o
   0  -8   4        7.29        8.56      2.20 o
   1  -8   4      136.55      139.83      6.41 o
   2  -8   4       41.90       37.51      3.61 o
   3  -8   4       10.12       11.47      3.17 o
   4  -8   4        0.09       -0.80      2.51 o
   5  -8   4       60.68       66.83      5.33 o
   6  -8   4       16.47       14.00      4.40 o
   7  -8   4        1.50       -3.60      3.81 o
   8  -8   4        1.46        0.27      5.68 o
  -9  -7   4       48.93       55.76      5.23 o
  -8  -7   4       13.72       18.35      4.52 o
  -7  -7   4       31.46       24.05      2.33 o
  -6  -7   4      186.03      165.64      5.50 o
  -5  -7   4        0.47       -0.82      1.53 o
  -4  -7   4       94.34       83.69      3.96 o
  -3  -7   4      132.69      137.79      3.78 o
  -2  -7   4      510.45      531.65      7.66 o
  -1  -7   4       21.34       20.28      2.13 o
   0  -7   4      218.83      202.99      5.91 o
   1  -7   4       12.48        8.22      2.27 o
   2  -7   4      129.15      147.00      4.67 o
   3  -7   4        0.67        1.29      1.78 o
   4  -7   4       73.06       98.62      4.68 o
   5  -7   4        9.09        7.05      2.95 o
   6  -7   4        4.44        3.82      2.94 o
   7  -7   4       14.24       13.62      4.41 o
   8  -7   4        0.66       -1.86      4.11 o
   9  -7   4        1.31        1.06      4.88 o
 -10  -6   4      178.07      230.66      9.20 o
  -9  -6   4        0.93        2.26      2.89 o
  -8  -6   4        0.62       -1.50      1.79 o
  -7  -6   4        1.07        0.48      1.83 o
  -6  -6   4       26.38       28.28      2.20 o
  -5  -6   4       36.26       40.74      2.27 o
  -4  -6   4      357.20      341.88      5.70 o
  -3  -6   4       67.39       65.20      3.26 o
  -2  -6   4      380.77      396.14      4.81 o
  -1  -6   4       94.36       71.73      3.57 o
   0  -6   4       45.60       46.82      3.39 o
   1  -6   4       67.12       68.01      3.75 o
   2  -6   4       20.55       21.89      2.04 o
   3  -6   4      397.59      443.99     10.57 o
   4  -6   4       23.72       16.20      2.58 o
   5  -6   4       36.02       35.19      4.15 o
   6  -6   4      324.73      388.66      9.53 o
   7  -6   4       17.49       30.12      5.99 o
   8  -6   4        2.52       -1.48      4.19 o
   9  -6   4       10.50       16.34      5.60 o
 -10  -5   4        3.94       -0.61      3.22 o
  -9  -5   4        0.83        1.14      2.03 o
  -8  -5   4       23.42       15.30      2.55 o
  -7  -5   4       46.29       44.69      3.04 o
  -6  -5   4       51.77       48.26      2.57 o
  -5  -5   4      313.49      307.06      4.70 o
  -4  -5   4      153.59      171.33      3.64 o
  -3  -5   4       13.52       13.44      1.35 o
  -2  -5   4       17.22       11.16      1.26 o
  -1  -5   4      183.64      167.06      3.99 o
   0  -5   4      147.60      132.81      4.02 o
   1  -5   4       31.92       40.65      1.22 o
   2  -5   4       39.88       50.90      3.23 o
   3  -5   4        3.04       -0.37      1.80 o
   4  -5   4       10.31        6.70      2.18 o
   5  -5   4      148.43      161.90      6.00 o
   6  -5   4      213.09      232.29      7.90 o
   7  -5   4        3.49       -2.47      2.47 o
   8  -5   4        2.22       -2.04      3.90 o
   9  -5   4        0.25        1.71      5.85 o
  10  -5   4        9.25        4.28      6.79 o
 -11  -4   4        9.89       17.13      8.88 o
 -10  -4   4       10.71        6.11      2.74 o
  -9  -4   4       36.10       40.21      4.03 o
  -8  -4   4       36.51       30.71      2.95 o
  -7  -4   4      122.66      123.20      3.65 o
  -6  -4   4      300.82      268.74      4.45 o
  -5  -4   4       30.30       25.87      1.64 o
  -4  -4   4      132.17      139.33      2.78 o
  -3  -4   4       74.64       89.18      2.33 o
  -2  -4   4      355.94      355.35      4.14 o
  -1  -4   4      427.15      447.93      5.40 o
   0  -4   4       77.43       73.35      2.42 o
   1  -4   4      333.73      411.03      4.85 o
   2  -4   4        0.03       -1.14      1.14 o
   3  -4   4      141.20      117.23      3.58 o
   4  -4   4      167.21      179.95      4.47 o
   5  -4   4       78.03       77.24      3.97 o
   6  -4   4       71.90       74.56      4.25 o
   7  -4   4       50.51       58.67      5.87 o
   8  -4   4       39.86       46.52      5.90 o
   9  -4   4        9.58       14.06      4.54 o
  10  -4   4        0.87       -1.17      3.50 o
 -11  -3   4        4.57       -3.37      3.37 o
 -10  -3   4        0.08       -1.77      2.37 o
  -9  -3   4        0.24       -0.64      1.88 o
  -8  -3   4       32.17       42.18      3.28 o
  -7  -3   4      205.96      192.09      3.94 o
  -6  -3   4      112.60      104.58      2.90 o
  -5  -3   4       45.26       39.88      1.82 o
  -4  -3   4      283.34      310.43      3.58 o
  -3  -3   4      124.07      140.10      2.49 o
  -2  -3   4      736.57      800.90      6.89 o
  -1  -3   4        0.76        1.23      0.69 o
   0  -3   4      486.95      485.53      4.89 o
   1  -3   4      212.69      213.89      3.15 o
   2  -3   4      255.57      272.15      4.01 o
   3  -3   4      137.93      148.31      3.24 o
   4  -3   4       46.96       47.26      2.59 o
   5  -3   4        2.50       -0.36      1.28 o
   6  -3   4       50.99       62.91      3.10 o
   7  -3   4       12.92       12.16      2.74 o
   8  -3   4       73.65       87.74      7.10 o
   9  -3   4       29.78       33.73      4.55 o
  10  -3   4        3.01        0.75      4.26 o
  11  -3   4        2.51        2.60      4.62 o
 -11  -2   4        0.08        0.50      3.57 o
 -10  -2   4       40.07       36.58      4.61 o
  -9  -2   4        4.36        4.62      3.69 o
  -8  -2   4      443.52      438.46      7.78 o
  -7  -2   4        0.77       -0.83      1.31 o
  -6  -2   4      149.40      167.04      3.67 o
  -5  -2   4       24.48       22.64      1.34 o
  -4  -2   4      341.95      370.91      4.04 o
  -3  -2   4      447.45      476.73      4.36 o
  -2  -2   4      153.15      197.17      2.51 o
  -1  -2   4      191.00      238.31      2.85 o
   0  -2   4       69.62      118.32      2.03 o
   1  -2   4      446.09      474.05      4.70 o
   2  -2   4      456.23      462.92      5.30 o
   3  -2   4      150.71      128.06      2.71 o
   4  -2   4      140.13      163.69      3.57 o
   5  -2   4      210.07      193.49      4.02 o
   6  -2   4      101.29      106.80      3.58 o
   7  -2   4       59.07       50.67      4.08 o
   8  -2   4      114.28       97.31      5.77 o
   9  -2   4        5.09        2.25      3.68 o
  10  -2   4        1.46        5.28      4.10 o
  11  -2   4        6.10        5.28      5.25 o
 -11  -1   4       23.19       27.24      4.60 o
 -10  -1   4        6.31        3.50      3.19 o
  -9  -1   4      124.72      119.25      6.54 o
  -8  -1   4        5.85        3.96      1.79 o
  -7  -1   4        0.46        0.10      1.16 o
  -6  -1   4       13.79       12.02      1.18 o
  -5  -1   4      575.54      578.41      5.65 o
  -4  -1   4       36.65       35.21      1.68 o
  -3  -1   4      944.90      992.86      7.62 o
  -2  -1   4       11.85       16.20      0.87 o
  -1  -1   4      604.27      578.47      4.89 o
   0  -1   4      692.56      724.31      5.81 o
   1  -1   4      505.82      539.44      5.13 o
   2  -1   4      235.59      270.90      3.75 o
   3  -1   4      411.64      413.50      4.55 o
   4  -1   4        5.69        1.11      1.02 o
   5  -1   4       48.35       41.65      2.34 o
   6  -1   4        1.08        2.21      1.09 o
   7  -1   4       17.29       11.91      1.45 o
   8  -1   4       70.60       65.27      4.18 o
   9  -1   4        5.92       -1.27      2.36 o
  10  -1   4       34.62       39.92      5.97 o
  11  -1   4       13.32        9.42      4.72 o
 -11   0   4       29.62       32.39      4.97 o
 -10   0   4        0.00       -1.32      3.08 o
  -9   0   4       17.71       14.74      3.75 o
  -8   0   4      485.52      532.64     10.13 o
  -7   0   4        1.67        0.52      1.31 o
  -6   0   4      194.43      214.61      3.42 o
  -5   0   4       73.34       82.66      2.94 o
  -4   0   4      264.98      317.48      3.62 o
  -3   0   4      869.29      866.54      6.84 o
  -2   0   4     1302.63     1230.20      8.82 o
  -1   0   4      185.22      163.77      2.40 o
   0   0   4     4406.97     4433.68     30.26 o
   1   0   4     2618.42     2559.63     16.41 o
   2   0   4      169.93      219.03      3.14 o
   3   0   4        6.52        8.98      1.13 o
   4   0   4       49.83       64.54      1.86 o
   5   0   4      587.90      624.30      6.69 o
   6   0   4      208.95      192.66      3.71 o
   7   0   4        1.56        0.33      1.37 o
   8   0   4      126.68      120.13      5.00 o
   9   0   4        3.32       -0.82      2.92 o
  10   0   4       73.89       63.46      6.42 o
  11   0   4       42.44       59.68      6.80 o
 -11   1   4       18.34        7.92      4.46 o
 -10   1   4       72.65       71.71      6.04 o
  -9   1   4        1.09        5.46      2.96 o
  -8   1   4       86.14       90.30      5.17 o
  -7   1   4        8.29        6.52      1.44 o
  -6   1   4       13.12       10.12      1.48 o
  -5   1   4      627.59      663.90      7.48 o
  -4   1   4      102.87       97.24      1.84 o
  -3   1   4       67.28       82.88      1.58 o
  -2   1   4       62.96       62.58      1.73 o
  -1   1   4     1870.57     1831.66     12.55 o
   0   1   4     4886.70     4886.72     30.09 o
   1   1   4       94.82       82.86      1.54 o
   2   1   4      723.45      714.50      6.61 o
   3   1   4      810.14      847.19      7.60 o
   4   1   4      236.83      275.18      3.60 o
   5   1   4        5.18       11.24      1.31 o
   6   1   4      161.68      147.09      3.58 o
   7   1   4        6.99        5.88      1.55 o
   8   1   4      315.57      341.24      7.42 o
   9   1   4       10.65       20.38      3.43 o
  10   1   4       70.22       77.08      6.75 o
  11   1   4       14.86       23.85      5.15 o
 -11   2   4        2.31       -2.78      4.16 o
 -10   2   4       22.20       24.96      6.28 o
  -9   2   4        1.68        4.94      3.40 o
  -8   2   4       70.55       66.48      5.44 o
  -7   2   4       13.01       14.51      2.06 o
  -6   2   4        0.06       -0.50      1.12 o
  -5   2   4       14.37       23.43      1.69 o
  -4   2   4      142.96      138.56      3.18 o
  -3   2   4      239.22      261.94      3.39 o
  -2   2   4       11.23        8.73      1.03 o
  -1   2   4      865.68      985.24      8.10 o
   0   2   4      895.61      873.48      6.87 o
   1   2   4      506.36      515.15      4.56 o
   2   2   4       27.86       18.61      1.02 o
   3   2   4      456.30      498.51      5.24 o
   4   2   4        3.16        6.48      0.98 o
   5   2   4      226.59      197.42      3.39 o
   6   2   4       46.67       44.54      2.31 o
   7   2   4       21.04       15.94      1.75 o
   8   2   4        8.16        8.09      2.46 o
   9   2   4      197.41      199.34      9.83 o
  10   2   4       10.35       11.10      5.64 o
  11   2   4        6.31       12.77      4.35 o
 -11   3   4        4.52        5.83      4.54 o
 -10   3   4        9.25        7.62      5.17 o
  -9   3   4        4.07        2.58      3.75 o
  -8   3   4       49.37       49.99      4.85 o
  -7   3   4      102.56       84.05      4.31 o
  -6   3   4       49.62       43.05      2.53 o
  -5   3   4      114.22      101.41      3.20 o
  -4   3   4       54.22       64.31      2.57 o
  -3   3   4       38.08       23.79      1.36 o
  -2   3   4       29.58       32.25      1.38 o
  -1   3   4      422.50      466.30      4.73 o
   0   3   4      381.07      452.75      4.49 o
   1   3   4        9.98        9.59      0.81 o
   2   3   4      278.08      282.37      3.52 o
   3   3   4      840.18      911.85     10.70 o
   4   3   4      156.77      144.05      3.30 o
   5   3   4       37.10       52.06      1.94 o
   6   3   4        5.23        3.13      1.17 o
   7   3   4      152.08      131.55      3.60 o
   8   3   4      113.45      113.94      4.98 o
   9   3   4       70.58       84.87      4.91 o
  10   3   4        1.57        2.50      2.95 o
  11   3   4        0.85        2.95      3.91 o
 -10   4   4        0.89        1.40      4.05 o
  -9   4   4       13.83       13.79      4.15 o
  -8   4   4        7.02        4.34      3.19 o
  -7   4   4        4.34        6.50      1.64 o
  -6   4   4      139.07      140.72      4.66 o
  -5   4   4        2.13       -0.02      1.32 o
  -4   4   4       45.42       31.81      2.20 o
  -3   4   4        0.26       -1.14      1.14 o
  -2   4   4      194.46      201.45      3.07 o
  -1   4   4      169.30      190.67      2.72 o
   0   4   4        0.01        2.80      0.84 o
   1   4   4       67.46       63.79      1.35 o
   2   4   4      266.57      276.92      3.40 o
   3   4   4      474.85      517.28      5.05 o
   4   4   4      139.86      116.03      2.73 o
   5   4   4       10.22       14.42      1.79 o
   6   4   4      364.83      362.42      4.75 o
   7   4   4      538.41      552.82      7.04 o
   8   4   4      117.61      113.84      5.24 o
   9   4   4       10.54       12.55      2.53 o
  10   4   4        3.46        5.14      6.12 o
  11   4   4        0.28       -1.02      4.57 o
 -10   5   4        0.18       -3.70      3.70 o
  -9   5   4        4.30       -1.01      3.43 o
  -8   5   4        9.88       11.06      3.35 o
  -7   5   4        4.87       -2.28      2.28 o
  -6   5   4       26.83       34.61      3.50 o
  -5   5   4       26.38       21.58      2.49 o
  -4   5   4       14.56       11.80      2.06 o
  -3   5   4      495.61      514.49      6.27 o
  -2   5   4      174.06      168.23      3.12 o
  -1   5   4      585.93      677.58      6.04 o
   0   5   4        0.01       -0.44      0.44 o
   1   5   4      246.56      285.38      3.22 o
   2   5   4      516.61      436.89      4.47 o
   3   5   4        3.38        2.04      0.76 o
   4   5   4       26.32       21.37      1.20 o
   5   5   4       22.56       30.18      1.29 o
   6   5   4       22.11       22.05      0.91 o
   7   5   4       25.85       34.94      2.81 o
   8   5   4       30.60       26.61      4.09 o
   9   5   4        9.58        7.25      3.63 o
  10   5   4       27.81       39.62      7.49 o
  11   5   4       51.81       55.42      8.74 o
 -10   6   4        0.08       -3.71      4.08 o
  -9   6   4        2.28        7.92      4.43 o
  -8   6   4        5.78        6.79      3.40 o
  -7   6   4        8.93        5.49      3.28 o
  -6   6   4      188.87      210.02      6.12 o
  -5   6   4       68.35       76.20      6.23 o
  -4   6   4        0.06        1.00      1.10 o
  -3   6   4        0.28       -0.92      1.08 o
  -2   6   4       17.75       21.74      1.71 o
  -1   6   4       20.37       25.08      1.74 o
   0   6   4      194.67      187.35      3.23 o
   1   6   4       45.23       39.87      1.67 o
   2   6   4      186.18      181.66      3.59 o
   3   6   4        0.01       -0.61      0.61 o
   4   6   4       35.27       38.82      1.46 o
   5   6   4      156.13      141.60      2.85 o
   6   6   4        0.03       -3.37      3.42 o
   7   6   4       42.70       36.35      3.53 o
   8   6   4        4.21        0.45      3.09 o
   9   6   4        9.33        4.48      3.18 o
  10   6   4       21.42       26.99      6.80 o
  -9   7   4        2.03       -0.03      3.94 o
  -8   7   4       19.97       26.78      5.20 o
  -7   7   4       11.22       10.25      3.59 o
  -6   7   4      117.04      130.16      6.64 o
  -5   7   4      178.83      183.27      6.68 o
  -4   7   4        7.87        3.23      1.48 o
  -3   7   4      480.56      546.84      8.80 o
  -2   7   4       46.98       49.10      2.46 o
  -1   7   4       60.17       71.03      3.34 o
   0   7   4       43.35       31.65      2.48 o
   1   7   4       89.50       74.13      2.45 o
   2   7   4      281.48      296.55      4.81 o
   3   7   4       73.30       68.48      3.94 o
   4   7   4      412.64      369.62      4.35 o
   5   7   4      128.57      129.69      5.61 o
   6   7   4        6.90       -1.15      2.48 o
   7   7   4        5.81        4.44      2.54 o
   8   7   4        0.75        0.87      3.35 o
   9   7   4       26.32       28.77      4.43 o
  10   7   4       10.13       18.95      5.85 o
  -9   8   4        1.50        3.31      7.65 o
  -8   8   4        0.82       -4.12      4.12 o
  -7   8   4        2.64        2.51      5.00 o
  -6   8   4       41.06       54.51      5.09 o
  -5   8   4        0.75       -1.19      2.81 o
  -4   8   4       45.72       48.68      3.10 o
  -3   8   4        3.35       -1.26      1.48 o
  -2   8   4       59.01      100.61      4.15 o
  -1   8   4        0.09       -0.73      1.38 o
   0   8   4       63.10       64.45      3.38 o
   1   8   4       32.73       32.44      2.03 o
   2   8   4      172.21      190.47      4.23 o
   3   8   4        0.18       -1.04      1.04 o
   4   8   4        4.96        2.51      1.58 o
   5   8   4        8.62        7.89      2.49 o
   6   8   4        0.09       -1.98      2.75 o
   7   8   4        3.17       -0.32      3.10 o
   8   8   4       77.02       90.17      7.95 o
   9   8   4       37.33       37.42      5.96 o
  -8   9   4        9.72        1.65      4.42 o
  -7   9   4       14.51        1.79      4.45 o
  -6   9   4       46.88       35.63      5.95 o
  -5   9   4       67.59       70.10      5.77 o
  -4   9   4        0.96        1.15      2.23 o
  -3   9   4       12.08       13.38      2.38 o
  -2   9   4        3.43        3.65      2.35 o
  -1   9   4      280.39      307.19      5.51 o
   0   9   4       69.47       89.76      3.21 o
   1   9   4      170.71      157.42      5.16 o
   2   9   4        2.71        0.99      1.43 o
   3   9   4      256.21      253.40      7.28 o
   4   9   4       33.77       36.68      2.48 o
   5   9   4        1.26       -1.64      2.09 o
   6   9   4        2.41        5.47      2.68 o
   7   9   4       22.51       18.36      3.42 o
   8   9   4        0.03        0.28      2.42 o
   9   9   4       16.98       15.02      3.99 o
  -7  10   4        0.13       -3.51      3.51 o
  -6  10   4        6.69        5.34      3.87 o
  -5  10   4       17.34       17.59      4.33 o
  -4  10   4        0.03       -2.89      2.89 o
  -3  10   4       41.41       48.34      4.78 o
  -2  10   4        3.49        8.13      3.18 o
  -1  10   4       24.05       31.73      3.20 o
   0  10   4        7.36        8.17      2.27 o
   1  10   4       39.92       31.66      3.08 o
   2  10   4      251.79      263.92      7.48 o
   3  10   4        0.19       -2.02      2.02 o
   4  10   4        5.56        1.06      2.34 o
   5  10   4        6.79        5.10      2.79 o
   6  10   4        5.31        2.54      2.79 o
   7  10   4        1.28        0.89      3.18 o
   8  10   4        0.83        4.07      3.30 o
  -6  11   4       10.57        8.34      6.20 o
  -5  11   4        1.47        5.88      6.93 o
  -4  11   4       14.29       11.58      5.34 o
  -3  11   4      107.88      125.31      7.98 o
  -2  11   4        0.01        0.00      2.41 o
  -1  11   4      102.04      108.99      5.56 o
   0  11   4        3.20        2.51      2.57 o
   1  11   4      229.61      254.16      7.72 o
   2  11   4        2.15       -0.73      2.54 o
   3  11   4       18.82       14.84      3.04 o
   4  11   4        8.01        6.07      2.11 o
   5  11   4        0.54       -1.07      3.04 o
   6  11   4       22.51       18.38      4.30 o
   7  11   4       48.96       56.18      6.11 o
  -5  12   4        6.48        9.89      4.47 o
  -4  12   4        7.82        6.22      4.52 o
  -3  12   4        0.64       -1.83      3.63 o
  -2  12   4       11.82        4.24      3.10 o
  -1  12   4        0.97        0.19      2.89 o
   0  12   4       36.16       31.27      3.99 o
   1  12   4        1.83        2.46      2.83 o
   2  12   4       22.17       21.74      4.64 o
   3  12   4       12.26       15.71      3.18 o
   4  12   4        0.40        4.75      3.38 o
   5  12   4       14.62       10.97      8.75 o
   6  12   4        7.12        2.61      3.60 o
  -3  13   4        6.51       10.37      5.42 o
  -2  13   4        0.44       -3.01      3.01 o
  -1  13   4       20.38       18.23      4.02 o
   0  13   4       14.40       12.26      3.54 o
   1  13   4        0.75        1.80      2.79 o
   2  13   4        0.37        1.77      2.97 o
   3  13   4        0.85       -0.22      2.70 o
   4  13   4        0.23       -3.48      4.38 o
  -3 -12   5        1.07       -3.50      4.14 o
  -2 -12   5       19.51       14.99      4.29 o
  -1 -12   5       38.74       44.26      5.69 o
   0 -12   5        1.55        1.84      4.98 o
   1 -12   5       31.62       21.04      5.11 o
   2 -12   5        5.98        2.81      4.08 o
  -5 -11   5       60.44       76.10      7.26 o
  -4 -11   5        5.74        5.61      3.29 o
  -3 -11   5       22.38       25.97      3.70 o
  -2 -11   5       10.75       10.00      4.44 o
  -1 -11   5       86.33       92.81      8.65 o
   0 -11   5       42.09       45.57      4.85 o
   1 -11   5        1.17       -2.81      2.96 o
   2 -11   5        0.19       -3.26      3.47 o
   3 -11   5       12.23        9.50      3.58 o
   4 -11   5       15.81        6.78      5.66 o
  -6 -10   5        0.00        6.96      3.73 o
  -5 -10   5       15.19        9.44      2.96 o
  -4 -10   5        3.54        1.66      3.36 o
  -3 -10   5        2.77        7.18      2.83 o
  -2 -10   5       14.60       16.09      3.38 o
  -1 -10   5       41.01       44.23      5.30 o
   0 -10   5        0.25       -1.21      2.96 o
   1 -10   5       48.06       61.32      5.00 o
   2 -10   5        0.02       -2.03      3.66 o
   3 -10   5        0.84       -4.05      4.05 o
   4 -10   5       18.35       13.76      4.87 o
   5 -10   5        0.79       -4.09      5.20 o
   6 -10   5        0.06       -5.94      6.27 o
  -8  -9   5       41.35       39.05      7.47 o
  -7  -9   5       28.32       33.14      5.68 o
  -6  -9   5        0.58        1.41      2.39 o
  -5  -9   5        0.00        1.17      2.35 o
  -4  -9   5      129.66      133.85      5.94 o
  -3  -9   5        1.69        1.90      2.55 o
  -2  -9   5      208.15      220.79      7.32 o
  -1  -9   5       94.01       93.12      4.77 o
   0  -9   5       60.97       66.30      4.34 o
   1  -9   5        4.01        5.07      2.99 o
   2  -9   5       30.06       19.33      5.22 o
   3  -9   5        2.75        4.00      3.10 o
   4  -9   5       16.64       12.02      4.76 o
   5  -9   5       45.35       51.64      4.98 o
   6  -9   5        0.18       -0.14      4.47 o
   7  -9   5        0.42        2.66      4.82 o
  -8  -8   5       44.90       52.42      5.90 o
  -7  -8   5       17.81       21.89      2.90 o
  -6  -8   5        0.01       -1.54      2.09 o
  -5  -8   5       87.97       98.26      4.67 o
  -4  -8   5       14.59       10.59      2.99 o
  -3  -8   5      367.54      399.29      9.09 o
  -2  -8   5       21.22       23.59      2.73 o
  -1  -8   5        2.98        1.73      2.19 o
   0  -8   5       22.70       19.36      3.45 o
   1  -8   5      157.16      164.31      7.56 o
   2  -8   5       19.34       17.93      3.62 o
   3  -8   5       57.39       46.41      4.84 o
   4  -8   5        4.40        6.49      3.03 o
   5  -8   5        7.00        5.11      3.19 o
   6  -8   5       64.90       80.06      6.15 o
   7  -8   5       18.22       18.38      5.04 o
   8  -8   5        5.07       -5.13      5.13 o
  -9  -7   5       24.22       32.25      5.58 o
  -8  -7   5        0.37        1.15      2.90 o
  -7  -7   5       32.63       34.54      3.33 o
  -6  -7   5      115.91      106.75      4.96 o
  -5  -7   5        1.20       -0.91      1.76 o
  -4  -7   5      246.22      238.63      5.80 o
  -3  -7   5      203.58      196.46      3.36 o
  -2  -7   5      271.99      299.40      5.98 o
  -1  -7   5       53.05       47.10      2.92 o
   0  -7   5      117.62      130.35      5.29 o
   1  -7   5       27.95       35.23      3.87 o
   2  -7   5       81.46       96.31      2.54 o
   3  -7   5        3.79        1.58      1.83 o
   4  -7   5        0.39       -0.37      2.33 o
   5  -7   5        0.10        3.11      2.84 o
   6  -7   5       90.98       92.79      8.91 o
   7  -7   5        4.18        8.46      4.37 o
   8  -7   5        2.55        0.57      4.38 o
   9  -7   5        0.70       -9.52      9.52 o
 -10  -6   5       90.72      109.37     15.99 o
  -9  -6   5        5.50       10.41      3.31 o
  -8  -6   5        0.21       -0.48      2.05 o
  -7  -6   5        0.17       -0.80      1.92 o
  -6  -6   5        3.28        2.91      1.81 o
  -5  -6   5      119.02      111.14      3.07 o
  -4  -6   5       91.43       84.61      3.13 o
  -3  -6   5        5.20        2.03      1.19 o
  -2  -6   5      115.48      107.49      3.43 o
  -1  -6   5      103.20      111.49      4.00 o
   0  -6   5       33.73       30.96      3.21 o
   1  -6   5      115.11      116.89      5.53 o
   2  -6   5        6.07        5.66      1.56 o
   3  -6   5      267.08      307.71      7.27 o
   4  -6   5        1.61        2.78      2.07 o
   5  -6   5        3.47       -1.72      2.59 o
   6  -6   5      110.45      103.92      6.28 o
   7  -6   5        5.44        7.51      4.07 o
   8  -6   5       27.52       34.21      5.97 o
   9  -6   5        0.09       -5.81      6.22 o
 -10  -5   5        7.31       11.31      3.85 o
  -9  -5   5        7.93        6.50      2.41 o
  -8  -5   5       23.50       21.74      2.95 o
  -7  -5   5       89.00       95.79      4.40 o
  -6  -5   5       60.27       60.66      3.94 o
  -5  -5   5      407.78      415.62      5.84 o
  -4  -5   5       41.34       43.59      2.20 o
  -3  -5   5       72.90       72.80      2.57 o
  -2  -5   5       51.27       64.03      3.39 o
  -1  -5   5      243.12      281.65      5.28 o
   0  -5   5      173.63      199.51      5.07 o
   1  -5   5      111.39      117.40      4.56 o
   2  -5   5       34.88       22.94      2.79 o
   3  -5   5        2.09        0.05      1.99 o
   4  -5   5        0.19       -0.75      2.26 o
   5  -5   5       59.31       61.86      6.30 o
   6  -5   5       11.40       13.47      3.42 o
   7  -5   5        6.97        3.05      3.48 o
   8  -5   5        0.73       -2.58      5.10 o
   9  -5   5        0.64       -4.20      4.77 o
  10  -5   5        0.00       -4.43      4.43 o
 -10  -4   5        2.67        0.52      3.16 o
  -9  -4   5       60.60       69.09      4.80 o
  -8  -4   5       38.63       37.91      3.62 o
  -7  -4   5      200.16      202.23      5.80 o
  -6  -4   5      417.39      414.50      5.73 o
  -5  -4   5       63.28       66.46      2.35 o
  -4  -4   5        2.40       -0.11      0.89 o
  -3  -4   5      296.98      256.62      4.16 o
  -2  -4   5      277.50      292.55      4.40 o
  -1  -4   5     1627.69     1683.98     15.56 o
   0  -4   5       63.64       80.11      3.28 o
   1  -4   5       50.38       55.81      2.37 o
   2  -4   5       72.56       72.04      3.67 o
   3  -4   5      217.78      244.69      5.72 o
   4  -4   5       16.35       16.78      1.88 o
   5  -4   5       19.71       18.10      2.17 o
   6  -4   5        6.68        1.75      2.20 o
   7  -4   5        5.19        3.11      2.65 o
   8  -4   5        0.16       -0.12      3.67 o
   9  -4   5        9.30       17.99      5.48 o
  10  -4   5        8.51        2.25      4.33 o
 -10  -3   5        2.25       -2.44      2.44 o
  -9  -3   5       16.38       12.61      2.59 o
  -8  -3   5       16.66       14.60      2.50 o
  -7  -3   5       32.68       37.07      2.27 o
  -6  -3   5        0.54        0.26      0.92 o
  -5  -3   5        0.02        0.24      0.76 o
  -4  -3   5       74.14       62.57      2.11 o
  -3  -3   5       43.39       42.09      1.83 o
  -2  -3   5      715.13      761.24      6.93 o
  -1  -3   5      111.19      154.05      2.77 o
   0  -3   5      183.72      225.88      3.42 o
   1  -3   5     1479.82     1604.37     12.47 o
   2  -3   5       83.53       45.42      2.20 o
   3  -3   5       31.66       31.98      2.60 o
   4  -3   5      148.38      151.73      4.22 o
   5  -3   5       70.59       82.77      3.63 o
   6  -3   5      166.39      176.42      4.76 o
   7  -3   5        1.46        4.75      2.39 o
   8  -3   5        0.09       -1.27      3.69 o
   9  -3   5        3.14        8.38      3.77 o
  10  -3   5        0.09       -6.51      6.51 o
 -11  -2   5        2.78       -4.21      4.21 o
 -10  -2   5       54.09       61.78      5.75 o
  -9  -2   5        0.26       -1.15      2.36 o
  -8  -2   5      299.36      313.31      6.74 o
  -7  -2   5      350.24      346.29      4.58 o
  -6  -2   5      183.42      172.12      3.74 o
  -5  -2   5        0.07       -0.93      1.06 o
  -4  -2   5      492.33      532.48      6.07 o
  -3  -2   5        1.29        6.89      0.98 o
  -2  -2   5      210.11      243.43      3.41 o
  -1  -2   5       10.26        9.53      0.90 o
   0  -2   5       48.12       52.25      1.76 o
   1  -2   5      431.77      464.11      5.39 o
   2  -2   5        5.20        3.04      1.00 o
   3  -2   5      907.81      985.40     10.31 o
   4  -2   5       16.51       21.49      1.76 o
   5  -2   5       11.23        3.96      1.41 o
   6  -2   5       12.24       12.68      1.85 o
   7  -2   5       64.10       64.07      3.87 o
   8  -2   5       49.81       47.69      7.28 o
   9  -2   5        6.64        6.65      3.01 o
  10  -2   5        3.41        1.77      3.88 o
  11  -2   5        8.31       10.38      4.84 o
 -11  -1   5        9.07        2.56      3.83 o
 -10  -1   5        1.34       -0.44      3.19 o
  -9  -1   5       46.33       56.74      4.92 o
  -8  -1   5       33.85       36.82      2.74 o
  -7  -1   5        1.14        1.44      1.07 o
  -6  -1   5       38.64       30.83      1.94 o
  -5  -1   5      168.39      167.82      3.45 o
  -4  -1   5      209.57      179.62      3.30 o
  -3  -1   5     1516.89     1657.07     12.46 o
  -2  -1   5        0.00        0.11      0.60 o
  -1  -1   5       11.64       20.99      1.13 o
   0  -1   5        7.11       11.47      0.99 o
   1  -1   5      698.64      655.44      7.12 o
   2  -1   5      828.52      836.58      7.05 o
   3  -1   5      109.12      118.69      2.35 o
   4  -1   5      459.35      460.52      6.77 o
   5  -1   5       59.69       59.67      2.41 o
   6  -1   5        3.22        1.33      1.16 o
   7  -1   5       79.22       75.11      3.02 o
   8  -1   5        8.88        7.37      3.06 o
   9  -1   5        0.18        4.12      4.29 o
  10  -1   5       14.92       10.46      5.22 o
  11  -1   5        8.55        9.80      4.48 o
 -11   0   5       12.91        4.39      4.54 o
 -10   0   5       82.41       89.15      8.23 o
  -9   0   5       63.79       72.61      5.66 o
  -8   0   5      218.80      233.69      6.92 o
  -7   0   5        9.70        8.12      1.23 o
  -6   0   5      291.34      306.87      4.30 o
  -5   0   5      165.56      162.17      3.38 o
  -4   0   5      235.65      272.53      3.95 o
  -3   0   5       19.38       13.60      1.19 o
  -2   0   5      468.83      480.92      4.78 o
  -1   0   5        0.63       -0.48      0.66 o
   0   0   5     4700.86     4878.51     28.97 o
   1   0   5      387.22      393.52      4.08 o
   2   0   5       91.01       74.64      1.69 o
   3   0   5      558.42      542.99      5.79 o
   4   0   5       30.92       24.11      1.86 o
   5   0   5      132.81      118.50      3.73 o
   6   0   5        2.79        4.28      1.71 o
   7   0   5        0.06       -1.32      1.32 o
   8   0   5       74.24       73.46      4.32 o
   9   0   5       10.85       10.61      3.89 o
  10   0   5       27.67       38.80      8.68 o
  11   0   5       17.68       16.66      4.64 o
 -11   1   5       10.59        8.29      4.16 o
 -10   1   5        7.06        6.87      3.96 o
  -9   1   5        5.19        0.52      4.21 o
  -8   1   5        0.37       -2.47      2.47 o
  -7   1   5        0.36       -1.17      1.17 o
  -6   1   5       16.19       10.76      1.41 o
  -5   1   5        3.96        2.87      0.85 o
  -4   1   5        5.07        5.25      1.01 o
  -3   1   5      470.76      494.97      5.20 o
  -2   1   5      142.61      136.43      2.35 o
  -1   1   5      275.04      255.08      3.57 o
   0   1   5     6435.10     6822.98     41.70 o
   1   1   5       40.46       37.63      1.29 o
   2   1   5      362.80      384.06      4.60 o
   3   1   5       47.85       31.89      1.64 o
   4   1   5      180.13      166.28      3.59 o
   5   1   5       88.90       87.45      2.88 o
   6   1   5      165.24      161.22      3.71 o
   7   1   5       12.57        7.46      1.69 o
   8   1   5      421.09      398.79      9.32 o
   9   1   5       48.80       51.81      5.57 o
  10   1   5       22.75       26.83      5.58 o
  11   1   5       22.65       28.63      5.63 o
 -11   2   5        4.00        1.23      6.03 o
 -10   2   5        0.00       -3.43      4.05 o
  -9   2   5        6.22        2.33      3.37 o
  -8   2   5        8.68       10.09      3.38 o
  -7   2   5       14.74       14.08      2.01 o
  -6   2   5       58.08       67.95      3.24 o
  -5   2   5       94.89      101.66      3.07 o
  -4   2   5      294.56      332.63      4.77 o
  -3   2   5      169.82      173.55      3.27 o
  -2   2   5      868.40      870.94      8.80 o
  -1   2   5     1094.67     1156.18     10.63 o
   0   2   5       69.00       71.72      1.93 o
   1   2   5        9.14       17.52      0.93 o
   2   2   5       82.81       66.13      1.70 o
   3   2   5     1534.53     1694.39     12.32 o
   4   2   5        0.00        1.15      0.72 o
   5   2   5      531.13      523.46      6.41 o
   6   2   5        1.80        2.33      1.23 o
   7   2   5        7.72        3.76      1.54 o
   8   2   5       16.84       16.44      2.89 o
   9   2   5      129.71      128.49      6.89 o
  10   2   5        5.87       13.24      4.86 o
  11   2   5       16.44       14.06      6.05 o
 -11   3   5       12.77        1.01     12.05 o
 -10   3   5       27.52       29.33      5.78 o
  -9   3   5       28.90       22.14      4.52 o
  -8   3   5       57.13       61.47      5.38 o
  -7   3   5       96.15      101.95      4.08 o
  -6   3   5        0.47        0.02      1.36 o
  -5   3   5       49.66       43.73      2.67 o
  -4   3   5       76.61       68.62      2.79 o
  -3   3   5      485.83      466.02      5.85 o
  -2   3   5       34.79       25.44      1.41 o
  -1   3   5      143.60      148.59      2.99 o
   0   3   5        6.01        8.28      0.83 o
   1   3   5        1.95        1.74      0.63 o
   2   3   5      440.99      447.95      4.54 o
   3   3   5        1.90        0.13      0.80 o
   4   3   5      435.49      375.46      4.82 o
   5   3   5       33.65       32.17      2.34 o
   6   3   5       46.56       42.58      2.98 o
   7   3   5       31.59       28.90      2.15 o
   8   3   5      181.05      202.53      6.30 o
   9   3   5        2.68        4.80      3.19 o
  10   3   5       17.44       15.51      3.94 o
  11   3   5        0.05       -0.54      3.00 o
 -10   4   5        5.93        2.34      4.98 o
  -9   4   5       32.00       32.90      5.42 o
  -8   4   5       65.95       68.24      5.76 o
  -7   4   5        2.80        1.04      2.27 o
  -6   4   5      123.61      153.83      4.67 o
  -5   4   5       88.96       93.09      3.62 o
  -4   4   5        8.62        6.72      1.39 o
  -3   4   5      120.23      116.94      3.36 o
  -2   4   5      149.32      142.65      3.23 o
  -1   4   5     1171.17     1195.06      9.65 o
   0   4   5      627.41      706.51      7.04 o
   1   4   5      337.86      394.69      4.73 o
   2   4   5      520.30      497.62      4.94 o
   3   4   5      293.64      275.56      3.89 o
   4   4   5       43.84       37.11      2.05 o
   5   4   5        0.07       -0.79      0.96 o
   6   4   5      111.98       95.28      3.39 o
   7   4   5      481.87      461.39      8.84 o
   8   4   5      102.95      116.64      5.06 o
   9   4   5        0.89        2.59      3.54 o
  10   4   5        0.73       -2.75      4.39 o
  11   4   5        4.57       -0.92      6.13 o
 -10   5   5       42.42       63.43      7.62 o
  -9   5   5        7.11        2.51      4.28 o
  -8   5   5        0.13       -2.76      2.76 o
  -7   5   5       12.90       12.76      3.16 o
  -6   5   5        0.00       -0.44      1.85 o
  -5   5   5       46.37       34.91      2.88 o
  -4   5   5       15.29       12.06      1.89 o
  -3   5   5      126.07      118.10      3.77 o
  -2   5   5      227.48      256.34      4.04 o
  -1   5   5       91.26       99.50      2.99 o
   0   5   5       37.83       37.78      1.94 o
   1   5   5     1098.78     1104.43      9.96 o
   2   5   5      257.13      239.13      3.25 o
   3   5   5       35.03       34.31      1.61 o
   4   5   5       17.87       17.94      1.33 o
   5   5   5       12.76       19.96      2.01 o
   6   5   5      130.35      134.53      3.10 o
   7   5   5       68.24       58.74      5.02 o
   8   5   5        2.67       -1.74      2.41 o
   9   5   5       11.85       10.28      5.33 o
  10   5   5       31.28       39.37      7.68 o
 -10   6   5        3.46       12.48      4.73 o
  -9   6   5        6.53       -0.63      3.93 o
  -8   6   5        8.20       10.82      4.27 o
  -7   6   5        6.77        5.45      3.22 o
  -6   6   5       10.41        9.69      2.84 o
  -5   6   5        1.39        1.66      1.95 o
  -4   6   5        0.53       -1.72      1.85 o
  -3   6   5       66.07       61.31      2.68 o
  -2   6   5       51.20       54.52      4.42 o
  -1   6   5      233.14      233.02      5.02 o
   0   6   5       85.41       82.56      2.93 o
   1   6   5      716.39      720.84      7.56 o
   2   6   5        8.05       10.03      1.17 o
   3   6   5       42.45       36.97      1.90 o
   4   6   5       70.91       61.84      2.47 o
   5   6   5      490.96      476.85      5.30 o
   6   6   5        0.04       -0.82      1.46 o
   7   6   5       18.16       14.46      1.03 o
   8   6   5       16.98       18.31      3.51 o
   9   6   5        1.88        0.36      3.61 o
  10   6   5        0.85       -3.80      3.80 o
  -9   7   5        0.78       -3.38      3.38 o
  -8   7   5       43.06       47.32      5.35 o
  -7   7   5        1.08       -2.88      2.88 o
  -6   7   5       98.24      129.67      8.39 o
  -5   7   5       53.78       49.50      4.10 o
  -4   7   5        5.85        8.63      2.35 o
  -3   7   5      183.77      192.21      5.04 o
  -2   7   5        8.33        7.82      1.65 o
  -1   7   5      225.05      264.13      5.18 o
   0   7   5       51.46       56.37      4.23 o
   1   7   5       24.12       24.90      1.08 o
   2   7   5      252.84      257.51      4.00 o
   3   7   5       19.56       25.69      1.72 o
   4   7   5      209.40      219.87      4.01 o
   5   7   5      135.57      128.93      3.38 o
   6   7   5        0.87       -1.00      2.89 o
   7   7   5        1.78        4.09      2.43 o
   8   7   5        0.85        2.51      2.82 o
   9   7   5        7.97        1.45      4.62 o
  10   7   5       37.41       44.63      7.72 o
  -9   8   5        1.30        8.88     10.40 o
  -8   8   5        1.56       -3.40      3.56 o
  -7   8   5        2.41        2.25      3.82 o
  -6   8   5       74.70       69.33      5.97 o
  -5   8   5        9.84        5.70      3.03 o
  -4   8   5        0.67        0.41      2.48 o
  -3   8   5       35.07       42.31      2.53 o
  -2   8   5       32.50       30.22      2.34 o
  -1   8   5        1.05        1.00      1.23 o
   0   8   5      155.23      163.03      3.37 o
   1   8   5       75.54       75.36      3.27 o
   2   8   5      443.73      435.69      5.08 o
   3   8   5      129.06      114.51      3.10 o
   4   8   5       20.53       23.22      2.81 o
   5   8   5        3.96       -0.31      2.10 o
   6   8   5       38.98       41.64      4.52 o
   7   8   5        8.82        9.38      3.10 o
   8   8   5       66.41       58.67      5.55 o
   9   8   5      109.77      129.58     10.71 o
  -8   9   5        4.62       -3.54      4.25 o
  -7   9   5        0.54       -2.62      3.42 o
  -6   9   5       54.40       58.39      5.96 o
  -5   9   5       26.43       23.07      4.09 o
  -4   9   5        1.18       -2.33      2.33 o
  -3   9   5       57.36       53.22      4.00 o
  -2   9   5       21.71       24.98      3.02 o
  -1   9   5      301.97      325.77      7.07 o
   0   9   5        4.36        9.06      2.04 o
   1   9   5       53.75       55.82      3.18 o
   2   9   5       41.38       38.27      2.80 o
   3   9   5      388.68      388.97      6.75 o
   4   9   5       31.84       26.14      2.70 o
   5   9   5       65.20       68.44      3.64 o
   6   9   5        1.45        2.76      2.91 o
   7   9   5        0.10       -2.28      2.28 o
   8   9   5        1.35        0.93      3.04 o
   9   9   5       40.96       47.86      9.50 o
  -7  10   5        0.26       -4.57      4.57 o
  -6  10   5        2.23        2.14      5.29 o
  -5  10   5       37.88       56.55     12.49 o
  -4  10   5        3.96        3.59      3.92 o
  -3  10   5        2.33        1.46      2.54 o
  -2  10   5        2.71        1.31      2.15 o
  -1  10   5       23.79       28.41      3.08 o
   0  10   5       10.17        7.96      2.42 o
   1  10   5       15.22       13.85      2.85 o
   2  10   5      302.67      320.96     11.40 o
   3  10   5       12.82        7.16      2.64 o
   4  10   5       17.46       17.35      2.83 o
   5  10   5        6.77        7.43      3.61 o
   6  10   5        4.15        1.65      2.82 o
   7  10   5        7.49       14.50      4.48 o
   8  10   5        2.45        1.10      3.65 o
  -6  11   5        6.88        9.31      4.95 o
  -5  11   5        1.40       -3.57      3.57 o
  -4  11   5        8.14        2.04      5.46 o
  -3  11   5       21.47       16.73      5.67 o
  -2  11   5        2.25        0.00      2.60 o
  -1  11   5       60.98       71.95      4.52 o
   0  11   5        6.57        8.04      2.97 o
   1  11   5      189.09      222.28      7.33 o
   2  11   5        2.80        1.88      2.51 o
   3  11   5        7.28        6.67      2.62 o
   4  11   5        5.74        2.38      2.07 o
   5  11   5        2.40        2.50      3.35 o
   6  11   5       20.62       24.34      4.92 o
   7  11   5       98.03      108.86      7.95 o
  -4  12   5        4.43       -0.60      4.70 o
  -3  12   5        1.75       -2.58      5.78 o
  -2  12   5        0.33       -2.65      2.65 o
  -1  12   5        0.92       -1.63      2.91 o
   0  12   5       44.39       53.95      4.72 o
   1  12   5        2.94        6.59      2.85 o
   2  12   5        4.62        5.19      2.79 o
   3  12   5        0.15       -2.57      2.57 o
   4  12   5        0.05        0.27      2.74 o
   5  12   5        2.98        0.45      3.15 o
   6  12   5        6.27        0.73      5.86 o
  -2  13   5       10.08        0.62      3.27 o
  -1  13   5       46.86       41.63      5.05 o
   0  13   5        2.96        5.70      3.66 o
   1  13   5       40.74       48.86      4.76 o
   2  13   5        4.62        5.57      2.96 o
   3  13   5        1.44        0.93      2.82 o
   4  13   5        2.91        4.44      6.09 o
  -1 -12   6        4.15        9.50      6.49 o
   0 -12   6        0.38       -2.72      3.85 o
  -4 -11   6        0.31        0.40      3.59 o
  -3 -11   6       16.30       14.59      3.72 o
  -2 -11   6        5.78        1.05      3.20 o
  -1 -11   6      100.90      111.72     11.71 o
   0 -11   6       25.11       18.79      5.10 o
   1 -11   6       19.52       13.65      4.37 o
   2 -11   6        1.81        0.45      4.43 o
   3 -11   6        8.31       -0.99      6.49 o
   4 -11   6        7.30       13.70      8.63 o
  -6 -10   6        8.65        6.36      4.29 o
  -5 -10   6       15.55       18.70      3.60 o
  -4 -10   6        0.01        0.93      2.57 o
  -3 -10   6        0.66       -0.07      2.68 o
  -2 -10   6       13.29       12.42      3.92 o
  -1 -10   6        2.03        1.79      2.95 o
   0 -10   6        0.05       -2.47      2.47 o
   1 -10   6        1.86       -1.85      2.87 o
   2 -10   6        3.06        4.97      3.80 o
   3 -10   6        9.68       -0.14      3.67 o
   4 -10   6        1.98       -2.01      3.60 o
   5 -10   6        0.00       -4.47      4.47 o
  -7  -9   6       51.33       43.55      6.22 o
  -6  -9   6        0.59        1.55      2.97 o
  -5  -9   6        1.59        0.72      2.59 o
  -4  -9   6       56.40       56.13      4.34 o
  -3  -9   6        4.95        2.86      2.74 o
  -2  -9   6       49.22       48.96      4.41 o
  -1  -9   6      278.93      289.89     11.65 o
   0  -9   6       22.62       19.74      3.22 o
   1  -9   6       14.95       11.39      5.70 o
   2  -9   6       21.35       15.74      3.76 o
   3  -9   6        0.97       -4.89      4.89 o
   4  -9   6        8.66        4.24      5.35 o
   5  -9   6       10.71       12.31      3.84 o
   6  -9   6        2.43        3.87      4.12 o
  -8  -8   6       18.38       17.71      4.81 o
  -7  -8   6        7.76        4.22      2.86 o
  -6  -8   6        1.50        1.61      2.65 o
  -5  -8   6        4.66        7.72      2.44 o
  -4  -8   6        5.41        6.21      2.58 o
  -3  -8   6      134.15      156.59      6.37 o
  -2  -8   6        6.16        8.23      2.27 o
  -1  -8   6        5.06        6.78      2.52 o
   0  -8   6       80.51       80.51      6.83 o
   1  -8   6        6.44        0.82      5.24 o
   2  -8   6       10.94        3.96      3.30 o
   3  -8   6       31.66       39.71      5.44 o
   4  -8   6        1.44        6.94      3.56 o
   5  -8   6       15.40       13.98      3.66 o
   6  -8   6        0.12       -3.22      3.22 o
   7  -8   6        7.91        8.46      5.93 o
  -9  -7   6        9.80        5.70      4.70 o
  -8  -7   6       42.37       41.52      4.06 o
  -7  -7   6       30.96       27.94      3.99 o
  -6  -7   6       47.33       49.73      4.63 o
  -5  -7   6        2.25        1.65      2.28 o
  -4  -7   6      197.13      215.83      6.30 o
  -3  -7   6      246.56      257.54      6.35 o
  -2  -7   6       29.17       29.92      2.64 o
  -1  -7   6        0.00       -1.37      2.04 o
   0  -7   6        1.32       -1.33      2.31 o
   1  -7   6      115.57       97.79      7.00 o
   2  -7   6        1.48        4.46      3.03 o
   3  -7   6        2.20        2.33      2.80 o
   4  -7   6       16.01       14.77      4.31 o
   5  -7   6        3.81        2.74      2.94 o
   6  -7   6       43.57       41.61      5.32 o
   7  -7   6        1.32       -0.29      4.80 o
   8  -7   6       14.48       16.67      6.35 o
  -9  -6   6       33.50       36.67      5.55 o
  -8  -6   6       12.07       17.33      3.39 o
  -7  -6   6        0.61        1.00      2.73 o
  -6  -6   6        1.04       -2.36      2.36 o
  -5  -6   6      107.05      109.33      3.93 o
  -4  -6   6        0.02        0.32      1.68 o
  -3  -6   6        8.44        4.53      1.20 o
  -2  -6   6       25.41       19.41      2.15 o
  -1  -6   6      233.94      230.75      5.87 o
   0  -6   6       38.38       31.63      2.95 o
   1  -6   6       41.59       35.82      3.72 o
   2  -6   6        5.90        7.82      1.85 o
   3  -6   6       82.83       79.81      5.51 o
   4  -6   6        8.35        6.68      2.81 o
   5  -6   6        1.68       -2.53      2.53 o
   6  -6   6       89.69       94.94      7.19 o
   7  -6   6        0.71       -1.87      4.18 o
   8  -6   6        1.41       -4.74      4.74 o
   9  -6   6        1.99       -4.04      4.73 o
 -10  -5   6        9.26       10.20      4.40 o
  -9  -5   6        4.31        4.27      2.81 o
  -8  -5   6        1.53       -2.37      2.37 o
  -7  -5   6       21.70       22.68      2.92 o
  -6  -5   6      125.77      132.91      5.08 o
  -5  -5   6      260.06      268.99      4.93 o
  -4  -5   6       67.33       55.48      2.69 o
  -3  -5   6       71.08       73.57      2.64 o
  -2  -5   6      258.36      252.96      4.15 o
  -1  -5   6        3.50        3.30      1.45 o
   0  -5   6       48.98       53.06      4.18 o
   1  -5   6       92.88      137.45      6.13 o
   2  -5   6      119.52      136.74      5.61 o
   3  -5   6        8.41        2.54      2.39 o
   4  -5   6       85.94       81.67      4.98 o
   5  -5   6        0.00       -0.32      2.82 o
   6  -5   6        5.77        1.56      3.77 o
   7  -5   6       17.32        9.80      4.02 o
   8  -5   6       29.09       42.27      6.64 o
   9  -5   6        1.08       -3.91      3.91 o
 -10  -4   6        5.20        2.77      2.95 o
  -9  -4   6       33.35       45.47      5.14 o
  -8  -4   6       66.54       77.24      5.51 o
  -7  -4   6      195.23      197.63      6.92 o
  -6  -4   6      186.22      190.17      4.91 o
  -5  -4   6      167.14      151.16      3.38 o
  -4  -4   6       11.04        9.10      1.35 o
  -3  -4   6      571.07      595.78      6.36 o
  -2  -4   6       13.40        9.19      1.20 o
  -1  -4   6      906.04      905.18     10.32 o
   0  -4   6        0.32       -0.81      0.81 o
   1  -4   6       25.61       18.78      1.92 o
   2  -4   6      141.05      137.57      4.32 o
   3  -4   6       12.86        8.57      2.15 o
   4  -4   6       67.08       67.22      4.04 o
   5  -4   6       54.00       50.09      3.65 o
   6  -4   6        4.23       -1.14      2.08 o
   7  -4   6       23.41       20.09      3.52 o
   8  -4   6        9.56        7.10      4.53 o
   9  -4   6        5.19        3.02      3.70 o
  10  -4   6       35.04       38.04      6.29 o
 -10  -3   6       11.93       10.17      6.68 o
  -9  -3   6        2.18       -2.30      2.30 o
  -8  -3   6       91.12      100.02      4.62 o
  -7  -3   6        0.10       -0.54      1.94 o
  -6  -3   6      107.29       93.32      3.36 o
  -5  -3   6        0.02       -0.55      1.11 o
  -4  -3   6       32.84       36.18      2.11 o
  -3  -3   6       10.11       11.89      1.43 o
  -2  -3   6      305.94      328.84      4.56 o
  -1  -3   6        1.38       -0.07      0.80 o
   0  -3   6       75.83       75.95      2.72 o
   1  -3   6      131.49      139.69      3.93 o
   2  -3   6        0.01       -0.24      1.65 o
   3  -3   6      102.77      115.66      5.28 o
   4  -3   6        1.58        4.32      1.63 o
   5  -3   6      108.33      105.28      3.98 o
   6  -3   6        0.53        1.22      1.52 o
   7  -3   6        3.29        0.79      3.26 o
   8  -3   6       44.80       42.62      4.89 o
   9  -3   6        6.71        8.21      3.94 o
  10  -3   6       23.27       35.43      6.19 o
 -10  -2   6       11.97       15.36      4.20 o
  -9  -2   6        6.08        7.20      3.20 o
  -8  -2   6      140.64      140.17      5.26 o
  -7  -2   6      488.95      518.55      8.20 o
  -6  -2   6      159.73      201.25      5.03 o
  -5  -2   6       38.01       31.89      1.97 o
  -4  -2   6      252.18      267.06      4.57 o
  -3  -2   6        0.06        0.47      1.21 o
  -2  -2   6      125.27      135.66      2.87 o
  -1  -2   6      300.11      376.50      4.55 o
   0  -2   6      280.99      295.44      3.90 o
   1  -2   6     2804.85     2895.15     21.12 o
   2  -2   6       36.60       32.41      2.02 o
   3  -2   6       43.86       33.44      2.42 o
   4  -2   6      119.34      111.62      3.61 o
   5  -2   6       33.55       31.67      2.36 o
   6  -2   6        0.21        0.64      1.29 o
   7  -2   6       45.74       35.30      4.14 o
   8  -2   6       87.02      102.37      6.91 o
   9  -2   6       47.96       51.60      6.28 o
  10  -2   6        2.06       -3.09      3.95 o
 -10  -1   6        0.14        0.14      3.23 o
  -9  -1   6       45.77       50.55      4.92 o
  -8  -1   6       12.61       16.48      2.52 o
  -7  -1   6        0.44        0.71      1.65 o
  -6  -1   6       83.30       96.81      3.07 o
  -5  -1   6       99.99      103.39      2.85 o
  -4  -1   6      275.21      325.02      4.94 o
  -3  -1   6     1155.18     1210.32     11.31 o
  -2  -1   6      131.86      145.35      2.68 o
  -1  -1   6      100.28      152.37      2.69 o
   0  -1   6        1.84        3.12      0.94 o
   1  -1   6      819.83      909.80      8.13 o
   2  -1   6       52.78       73.29      1.98 o
   3  -1   6      223.70      223.84      3.53 o
   4  -1   6      193.24      230.84      3.87 o
   5  -1   6      531.09      573.45      7.20 o
   6  -1   6       63.89       61.28      2.57 o
   7  -1   6       74.93       78.45      5.24 o
   8  -1   6        0.29       -0.67      2.75 o
   9  -1   6       59.38       59.24      6.30 o
  10  -1   6        4.85       14.15      4.39 o
 -11   0   6        0.09       -5.38      5.38 o
 -10   0   6      110.17      118.52      8.46 o
  -9   0   6       35.44       26.76      4.16 o
  -8   0   6        2.45        0.21      2.03 o
  -7   0   6        1.86       -0.17      1.29 o
  -6   0   6       67.92       77.29      2.59 o
  -5   0   6       32.30       29.38      2.00 o
  -4   0   6       59.59       72.25      2.45 o
  -3   0   6       27.96       18.86      1.54 o
  -2   0   6      330.76      300.51      4.29 o
  -1   0   6      652.42      652.06      6.76 o
   0   0   6        0.16        2.62      0.89 o
   1   0   6     1606.77     1744.61     12.89 o
   2   0   6       72.04       86.88      1.98 o
   3   0   6        9.01        9.05      1.35 o
   4   0   6        3.76        2.38      1.38 o
   5   0   6       19.49       17.26      2.18 o
   6   0   6        0.00       -1.08      1.63 o
   7   0   6        3.73        2.35      1.78 o
   8   0   6        7.76       19.30      3.64 o
   9   0   6       19.20       16.74      4.31 o
  10   0   6        3.57        3.58      4.13 o
  11   0   6       28.25       35.80      5.65 o
 -11   1   6       32.54       38.44     12.81 o
 -10   1   6        0.67       -4.11      4.11 o
  -9   1   6        4.95        4.15      3.30 o
  -8   1   6       24.23       24.32      4.79 o
  -7   1   6       58.43       55.65      5.65 o
  -6   1   6       31.87       27.39      2.04 o
  -5   1   6       13.60       16.43      1.57 o
  -4   1   6       29.86       31.57      1.45 o
  -3   1   6       24.65       26.22      1.50 o
  -2   1   6      259.25      289.71      3.53 o
  -1   1   6     1441.01     1617.21     12.53 o
   0   1   6        8.79       12.30      1.11 o
   1   1   6       41.67       41.91      1.57 o
   2   1   6       18.80        8.19      0.92 o
   3   1   6        0.82       -0.24      1.06 o
   4   1   6       73.44       76.46      2.78 o
   5   1   6       10.13       10.78      1.97 o
   6   1   6      190.90      202.36      5.01 o
   7   1   6        0.73       -1.72      1.72 o
   8   1   6       95.83       89.29      6.20 o
   9   1   6       64.34       58.47      5.85 o
  10   1   6       23.46       34.59      5.14 o
  11   1   6        2.72        1.39      3.82 o
 -10   2   6        0.05       -3.38      3.38 o
  -9   2   6       76.44       91.00      6.61 o
  -8   2   6       39.85       45.48      6.50 o
  -7   2   6        4.72        3.88      1.98 o
  -6   2   6       75.08       65.63      3.28 o
  -5   2   6      286.27      353.76      6.49 o
  -4   2   6      193.63      206.50      4.56 o
  -3   2   6        8.74       11.62      1.45 o
  -2   2   6        5.10        4.39      0.78 o
  -1   2   6       72.82       73.15      2.47 o
   0   2   6        0.00        3.41      0.94 o
   1   2   6      902.32      991.25      8.11 o
   2   2   6      681.91      701.64      6.22 o
   3   2   6     1652.32     1711.07     12.92 o
   4   2   6       13.92       13.38      1.55 o
   5   2   6      469.80      484.43      7.30 o
   6   2   6        1.25       -1.29      1.29 o
   7   2   6       76.87       83.15      3.29 o
   8   2   6       90.69      106.94      6.89 o
   9   2   6       80.27       73.13      6.34 o
  10   2   6        8.08        8.32      3.94 o
  11   2   6       35.55       36.93      5.53 o
 -10   3   6        1.76       -0.43      5.05 o
  -9   3   6       76.74       89.62      6.78 o
  -8   3   6       10.61       12.81      3.86 o
  -7   3   6       63.16       60.62      5.09 o
  -6   3   6       11.23        9.85      1.77 o
  -5   3   6       64.24       62.56      3.09 o
  -4   3   6      341.10      377.55      6.36 o
  -3   3   6      117.83       97.08      3.24 o
  -2   3   6      263.69      278.31      4.84 o
  -1   3   6     2020.29     2123.02     16.94 o
   0   3   6      586.02      629.22      5.78 o
   1   3   6      278.54      293.49      3.46 o
   2   3   6      259.56      242.52      3.26 o
   3   3   6       30.13       15.87      1.28 o
   4   3   6      237.62      245.56      4.97 o
   5   3   6        0.04       -0.49      0.97 o
   6   3   6      130.80      156.36      3.76 o
   7   3   6      278.84      276.42      6.44 o
   8   3   6      223.29      243.00      9.71 o
   9   3   6        2.28        2.94      3.05 o
  10   3   6       28.19       43.96      5.36 o
  11   3   6        8.89        7.17      4.35 o
 -10   4   6        8.61        4.74      4.95 o
  -9   4   6        3.38       -0.67      3.39 o
  -8   4   6       58.94       54.51      5.59 o
  -7   4   6       10.45        8.03      3.89 o
  -6   4   6        6.19        4.64      1.98 o
  -5   4   6      105.28      115.33      3.99 o
  -4   4   6        7.65        6.72      1.73 o
  -3   4   6       19.08       11.71      1.68 o
  -2   4   6       20.37       26.93      1.82 o
  -1   4   6     1004.04      967.99      8.61 o
   0   4   6      166.11      187.51      3.67 o
   1   4   6       69.22       60.00      2.64 o
   2   4   6       41.81       45.40      2.28 o
   3   4   6       35.30       40.14      1.92 o
   4   4   6        7.96        3.91      1.37 o
   5   4   6       18.45       15.13      1.69 o
   6   4   6        0.08       -0.19      1.24 o
   7   4   6       99.99      105.23      5.90 o
   8   4   6       40.46       37.40      4.08 o
   9   4   6        7.31       10.08      3.39 o
  10   4   6       25.58       30.73      4.52 o
 -10   5   6       23.24       28.10      7.40 o
  -9   5   6        3.87        0.04      4.72 o
  -8   5   6        1.18       -3.46      3.46 o
  -7   5   6       21.33       12.49      3.07 o
  -6   5   6       17.65        7.42      2.32 o
  -5   5   6       83.85       93.75      4.18 o
  -4   5   6        9.32       10.76      2.09 o
  -3   5   6      136.41      134.70      4.23 o
  -2   5   6       96.27       86.96      3.34 o
  -1   5   6        0.23       -0.39      1.25 o
   0   5   6      107.49      100.14      3.19 o
   1   5   6     1227.73     1219.30     13.15 o
   2   5   6      282.41      303.85      4.21 o
   3   5   6      287.90      287.90      4.36 o
   4   5   6        3.66        2.69      1.35 o
   5   5   6      269.64      262.78      5.51 o
   6   5   6      318.37      312.20      5.71 o
   7   5   6      134.60      128.30      5.86 o
   8   5   6       14.22       12.13      4.65 o
   9   5   6       70.12       70.49      8.25 o
  10   5   6        4.31        4.47      4.15 o
  -9   6   6        6.07        0.14      4.45 o
  -8   6   6        8.59       11.59      3.78 o
  -7   6   6        0.51       -2.61      2.61 o
  -6   6   6       19.45       14.35      3.18 o
  -5   6   6        1.24       -1.96      1.96 o
  -4   6   6       77.48       61.01      3.66 o
  -3   6   6        5.17        2.44      1.85 o
  -2   6   6       64.30       83.13      3.22 o
  -1   6   6       61.15       82.82      3.00 o
   0   6   6       73.13       99.88      3.16 o
   1   6   6      468.18      489.44      6.46 o
   2   6   6       68.16       62.90      1.92 o
   3   6   6      273.84      278.75      4.36 o
   4   6   6       82.22       72.81      2.72 o
   5   6   6      619.99      616.80     11.53 o
   6   6   6       19.92       18.38      3.98 o
   7   6   6      126.27      131.80      4.84 o
   8   6   6        0.16       -1.38      1.59 o
   9   6   6       25.34       29.81      5.61 o
  10   6   6        4.40        9.16      4.71 o
  -9   7   6        3.94        4.70      4.61 o
  -8   7   6       19.38       15.27      4.44 o
  -7   7   6        0.32       -0.91      3.29 o
  -6   7   6       23.88       18.87      3.47 o
  -5   7   6       11.53       14.46      2.69 o
  -4   7   6       42.61       46.90      3.55 o
  -3   7   6      316.78      348.83      7.56 o
  -2   7   6       25.36       27.93      2.76 o
  -1   7   6        6.88        4.09      1.58 o
   0   7   6        1.33        3.76      1.50 o
   1   7   6      198.80      206.76      4.60 o
   2   7   6       82.95       72.33      2.11 o
   3   7   6       18.35       14.31      1.57 o
   4   7   6       85.31       93.08      2.97 o
   5   7   6       93.80       92.58      3.39 o
   6   7   6        9.68        9.40      2.60 o
   7   7   6        3.47        6.26      2.69 o
   8   7   6        0.89       -0.39      3.50 o
   9   7   6        1.78       -1.89      3.43 o
  -8   8   6        2.73       -3.71      3.72 o
  -7   8   6        0.26       -2.55      3.07 o
  -6   8   6       77.72       99.50      6.12 o
  -5   8   6        0.03       -1.96      2.44 o
  -4   8   6        0.17       -2.19      2.19 o
  -3   8   6        8.26       10.88      1.94 o
  -2   8   6       55.18       50.18      3.60 o
  -1   8   6       71.02       66.05      3.54 o
   0   8   6       32.66       33.41      2.53 o
   1   8   6       31.74       31.77      2.52 o
   2   8   6      191.66      187.74      4.34 o
   3   8   6      310.48      301.31      6.43 o
   4   8   6       74.26       85.42      4.86 o
   5   8   6       10.57       11.80      2.92 o
   6   8   6       29.59       26.13      2.23 o
   7   8   6       39.63       28.54      4.64 o
   8   8   6        5.83        5.78      4.65 o
   9   8   6      108.62      120.64     13.24 o
  -8   9   6       17.16        8.98      7.71 o
  -7   9   6        6.36       -5.48      5.48 o
  -6   9   6       31.68       30.76      5.67 o
  -5   9   6       11.62       17.36      3.65 o
  -4   9   6        0.53       -2.24      2.24 o
  -3   9   6       23.38       24.39      4.58 o
  -2   9   6        1.13       -1.92      1.92 o
  -1   9   6      114.65      114.58      4.61 o
   0   9   6       17.72       17.76      2.43 o
   1   9   6       35.15       39.43      3.14 o
   2   9   6        3.42        3.41      2.11 o
   3   9   6      307.66      314.98      8.19 o
   4   9   6        9.24       12.29      2.94 o
   5   9   6       92.77       85.81      4.62 o
   6   9   6        4.95        3.79      3.44 o
   7   9   6       37.66       39.35      5.82 o
   8   9   6       17.83       14.26      6.98 o
  -7  10   6        1.05        0.53      4.79 o
  -6  10   6        1.88       -3.40      4.49 o
  -5  10   6       17.61       16.31      4.90 o
  -4  10   6       23.77       20.19      4.91 o
  -3  10   6        7.53        5.65      3.90 o
  -2  10   6       22.10       17.87      2.93 o
  -1  10   6        5.86        0.12      2.18 o
   0  10   6       27.52       28.70      3.13 o
   1  10   6      119.98      126.98      5.81 o
   2  10   6      261.07      298.29     13.98 o
   3  10   6       40.93       43.24      3.64 o
   4  10   6       69.82       72.87      4.64 o
   5  10   6        2.31        4.11      2.21 o
   6  10   6        0.05       -3.08      4.63 o
   7  10   6       57.69       53.49      6.16 o
   8  10   6        1.97       12.31      9.77 o
  -6  11   6        0.01       -0.54      5.55 o
  -5  11   6        0.07       -1.52      5.02 o
  -4  11   6        0.40       -3.83      3.83 o
  -3  11   6        0.14       -3.47      3.47 o
  -2  11   6        6.13       -0.14      2.59 o
  -1  11   6       52.80       60.40      4.56 o
   0  11   6        0.40        0.59      2.76 o
   1  11   6       67.97       74.62      5.03 o
   2  11   6        0.59        0.28      2.40 o
   3  11   6       17.27       19.31      3.37 o
   4  11   6        0.09       -2.18      2.18 o
   5  11   6       16.82       14.82      4.22 o
   6  11   6        3.32       -1.76      3.24 o
   7  11   6       81.64       88.30     10.60 o
  -4  12   6       12.17        6.68     10.49 o
  -3  12   6        3.53        0.09      5.13 o
  -2  12   6        8.59        9.85      3.94 o
  -1  12   6       13.03       16.17      3.64 o
   0  12   6       56.92       53.14      4.77 o
   1  12   6       33.91       35.13      4.08 o
   2  12   6        2.23        6.21      3.16 o
   3  12   6        5.32        5.87      2.78 o
   4  12   6        1.80        0.42      2.65 o
   5  12   6       65.70       72.89      6.85 o
  -2  13   6       12.74       13.42      6.43 o
  -1  13   6       36.41       28.10      4.90 o
   0  13   6        0.00       -2.79      2.79 o
   1  13   6       66.53       62.51      5.20 o
   2  13   6       18.06       18.34      3.71 o
   3  13   6        1.74       -2.54      2.72 o
  -3 -11   7        1.55        1.06      3.98 o
  -2 -11   7       11.44        4.97      3.95 o
  -1 -11   7       23.21       17.61      4.87 o
   0 -11   7       10.28        5.36      6.05 o
   1 -11   7       33.35       25.28      5.97 o
   2 -11   7        0.50       -0.46      4.21 o
  -5 -10   7        0.09       -1.71      3.77 o
  -4 -10   7        1.34       -0.85      3.17 o
  -3 -10   7        8.75        4.08      4.03 o
  -2 -10   7        3.45       -1.05      3.59 o
  -1 -10   7        0.13        0.20      2.94 o
   0 -10   7        0.25       -0.96      3.06 o
   1 -10   7        2.98       -2.50      4.27 o
   2 -10   7        0.02       -3.09      3.09 o
   3 -10   7        4.66       -0.34      4.24 o
   4 -10   7        1.27       -4.08      5.59 o
  -6  -9   7        1.09        1.71      2.99 o
  -5  -9   7        2.81        3.83      3.00 o
  -4  -9   7       10.23       11.09      3.59 o
  -3  -9   7       41.05       37.27      4.15 o
  -2  -9   7        0.01       -0.78      2.92 o
  -1  -9   7      215.88      251.94      8.56 o
   0  -9   7       16.29       14.69      3.44 o
   1  -9   7        0.00        2.55      3.18 o
   2  -9   7       79.04       76.26      6.53 o
   3  -9   7       23.94       25.07      4.76 o
   4  -9   7        7.56        1.23      4.91 o
   5  -9   7        0.20       -3.77      3.77 o
   6  -9   7        6.44        5.39      6.00 o
  -7  -8   7        0.86       -1.67      2.90 o
  -6  -8   7        0.57        1.26      3.21 o
  -5  -8   7        0.01        1.14      2.61 o
  -4  -8   7        4.14        4.80      2.48 o
  -3  -8   7       31.65       34.49      3.82 o
  -2  -8   7       28.62       26.17      3.10 o
  -1  -8   7       28.06       21.08      3.46 o
   0  -8   7        3.95        3.66      3.00 o
   1  -8   7       12.51       13.57      4.94 o
   2  -8   7       14.67        9.79      3.95 o
   3  -8   7       72.47       65.46      6.56 o
   4  -8   7       10.45        9.25      3.65 o
   5  -8   7        1.79        1.60      3.60 o
   6  -8   7       12.06        2.18      4.06 o
   7  -8   7        4.14       -3.92      5.63 o
  -8  -7   7       39.48       45.87      4.69 o
  -7  -7   7        7.29        4.18      2.96 o
  -6  -7   7       10.98       16.22      3.45 o
  -5  -7   7        0.45       -0.55      2.66 o
  -4  -7   7       63.47       53.30      3.81 o
  -3  -7   7      208.35      218.64      6.17 o
  -2  -7   7       14.21        8.59      2.49 o
  -1  -7   7        8.06        5.13      2.56 o
   0  -7   7       19.60       14.07      5.40 o
   1  -7   7       49.11       46.74      4.86 o
   2  -7   7       95.55      104.15     11.35 o
   3  -7   7       49.37       59.94      5.44 o
   4  -7   7       13.68        8.37      3.03 o
   5  -7   7       14.04       11.41      3.68 o
   6  -7   7       22.57       20.08      4.77 o
   7  -7   7       13.22       18.34      6.36 o
   8  -7   7        5.19       13.49      6.53 o
  -9  -6   7       16.00       12.47      3.72 o
  -8  -6   7       10.19        5.65      3.08 o
  -7  -6   7        2.25        3.53      2.70 o
  -6  -6   7        0.50       -0.24      2.40 o
  -5  -6   7      189.06      208.52      6.89 o
  -4  -6   7       49.80       53.85      5.83 o
  -3  -6   7        2.17        1.03      1.43 o
  -2  -6   7       84.71       81.92      4.14 o
  -1  -6   7        0.26        0.04      1.94 o
   0  -6   7      152.83      164.99      7.12 o
   1  -6   7        4.26        2.93      2.84 o
   2  -6   7        3.04        0.91      1.01 o
   3  -6   7       76.38       77.89      4.48 o
   4  -6   7       37.06       43.62      4.18 o
   5  -6   7       18.43       20.54      4.24 o
   6  -6   7        4.82        3.23      3.69 o
   7  -6   7        1.16       -1.13      5.47 o
   8  -6   7        6.36        4.58      5.11 o
  -9  -5   7        0.64       -2.91      2.94 o
  -8  -5   7        0.00        0.63      2.91 o
  -7  -5   7       18.75       19.77      3.60 o
  -6  -5   7      115.90      132.23      6.59 o
  -5  -5   7       77.43       85.40      4.96 o
  -4  -5   7       18.57       18.08      1.95 o
  -3  -5   7        2.99        2.71      1.18 o
  -2  -5   7      138.85      146.11      3.26 o
  -1  -5   7        1.89        0.69      1.60 o
   0  -5   7      248.33      249.30      7.65 o
   1  -5   7      531.42      587.37      8.78 o
   2  -5   7       48.43       45.11      3.23 o
   3  -5   7        0.01        0.97      1.86 o
   4  -5   7      248.65      249.62      8.83 o
   5  -5   7       94.20      110.03      7.82 o
   6  -5   7       26.89       31.03      4.32 o
   7  -5   7       40.62       39.30      4.78 o
   8  -5   7        3.92       -0.38      4.39 o
   9  -5   7        3.59        6.96      4.52 o
 -10  -4   7       22.91       29.02      8.21 o
  -9  -4   7        5.58        2.34      3.30 o
  -8  -4   7       10.79       10.43      3.31 o
  -7  -4   7      143.09      162.90      7.01 o
  -6  -4   7        5.38        3.63      2.74 o
  -5  -4   7      145.64      138.29      4.63 o
  -4  -4   7        2.67        0.44      1.42 o
  -3  -4   7      175.85      177.56      3.74 o
  -2  -4   7        8.61       10.45      1.42 o
  -1  -4   7        3.34        3.26      1.40 o
   0  -4   7      115.25      109.94      3.47 o
   1  -4   7       28.61       33.98      5.19 o
   2  -4   7       20.12       13.15      2.38 o
   3  -4   7       42.11       50.81      3.54 o
   4  -4   7        4.55        2.20      2.26 o
   5  -4   7       70.70       75.33      5.56 o
   6  -4   7       26.66       20.49      5.51 o
   7  -4   7        5.54       -1.07      2.84 o
   8  -4   7        8.56       10.61      4.05 o
   9  -4   7        2.64       -0.39      3.85 o
 -10  -3   7        5.37        2.00      4.32 o
  -9  -3   7        5.90       13.83      3.77 o
  -8  -3   7       86.49       80.76      5.27 o
  -7  -3   7       20.24       22.66      3.99 o
  -6  -3   7      137.45      157.13      5.49 o
  -5  -3   7        1.00        1.26      1.60 o
  -4  -3   7        6.91        3.87      1.59 o
  -3  -3   7      125.82      130.28      3.45 o
  -2  -3   7        0.05        0.38      1.01 o
  -1  -3   7      150.07      177.62      3.48 o
   0  -3   7       47.42       39.40      2.29 o
   1  -3   7       11.35        0.77      1.71 o
   2  -3   7        0.33        0.15      1.60 o
   3  -3   7        7.85        7.96      2.10 o
   4  -3   7       36.39       27.34      2.87 o
   5  -3   7      165.02      177.40      6.92 o
   6  -3   7       52.76       46.17      3.88 o
   7  -3   7        4.28        1.36      2.83 o
   8  -3   7       29.53       29.53      4.52 o
   9  -3   7        0.40       -1.45      4.25 o
  10  -3   7       11.30        9.48      6.99 o
 -10  -2   7        4.07        5.58      4.26 o
  -9  -2   7        0.09        4.50      4.26 o
  -8  -2   7        7.06        7.84      3.30 o
  -7  -2   7      219.18      212.03      6.29 o
  -6  -2   7       93.07       86.60      3.28 o
  -5  -2   7       71.20       62.92      2.98 o
  -4  -2   7       50.09       56.22      2.94 o
  -3  -2   7       17.24        9.38      1.67 o
  -2  -2   7        0.15       -0.91      0.91 o
  -1  -2   7      128.60      132.92      3.04 o
   0  -2   7        0.73       -1.01      1.01 o
   1  -2   7      149.01      153.90      4.17 o
   2  -2   7      430.28      420.43      6.74 o
   3  -2   7       13.19       14.04      2.09 o
   4  -2   7       10.95        6.68      1.61 o
   5  -2   7       12.36        9.88      1.73 o
   6  -2   7        1.36        1.06      1.34 o
   7  -2   7       33.50       41.49      4.48 o
   8  -2   7       21.78       20.23      4.00 o
   9  -2   7        6.62        5.13      4.86 o
  10  -2   7       17.07       23.78      5.91 o
 -10  -1   7        0.00       -1.52      3.24 o
  -9  -1   7       50.82       64.08      5.56 o
  -8  -1   7        0.04       -0.48      2.67 o
  -7  -1   7        7.24       13.94      2.21 o
  -6  -1   7       32.31       35.17      2.20 o
  -5  -1   7       30.79       31.24      2.30 o
  -4  -1   7      592.95      577.98      7.59 o
  -3  -1   7      324.45      334.85      5.97 o
  -2  -1   7       22.33       20.19      1.46 o
  -1  -1   7      151.48      180.30      3.38 o
   0  -1   7      267.09      253.88      4.16 o
   1  -1   7      159.19      139.93      3.44 o
   2  -1   7      914.91      944.63     11.30 o
   3  -1   7        7.94        4.36      1.01 o
   4  -1   7      109.57      107.82      4.06 o
   5  -1   7      234.91      244.37      7.14 o
   6  -1   7      112.64      106.56      6.74 o
   7  -1   7       56.14       54.08      4.78 o
   8  -1   7        0.02        2.33      3.06 o
   9  -1   7      163.85      182.58      9.12 o
  10  -1   7        0.54       -2.50      4.38 o
 -10   0   7       39.20       28.22      4.59 o
  -9   0   7       77.93       79.24      7.69 o
  -8   0   7       65.08       70.20      6.29 o
  -7   0   7       56.04       52.00      4.88 o
  -6   0   7       24.85       19.29      1.93 o
  -5   0   7        2.22       -0.54      1.27 o
  -4   0   7       21.48       26.92      2.30 o
  -3   0   7      140.55      182.75      3.93 o
  -2   0   7       71.61       61.96      2.34 o
  -1   0   7        3.48        1.97      1.19 o
   0   0   7        1.00        2.04      1.03 o
   1   0   7      409.56      442.55      7.01 o
   2   0   7       38.30       44.49      1.90 o
   3   0   7      118.18      148.75      3.58 o
   4   0   7      219.48      245.87      5.52 o
   5   0   7       14.22       14.69      2.46 o
   6   0   7        5.51        0.41      1.82 o
   7   0   7        7.26        5.11      2.82 o
   8   0   7        3.06       -2.27      4.49 o
   9   0   7        1.94        4.79      3.59 o
  10   0   7        3.73       -0.68      4.28 o
 -10   1   7        7.27        4.25      3.88 o
  -9   1   7        0.79       -1.48      3.29 o
  -8   1   7       68.64       71.16      4.78 o
  -7   1   7      111.87      131.57      5.58 o
  -6   1   7       52.51       60.64      3.89 o
  -5   1   7       28.90       24.44      1.99 o
  -4   1   7      347.55      330.48      5.23 o
  -3   1   7      150.53      125.05      2.96 o
  -2   1   7      140.61      128.82      3.66 o
  -1   1   7      190.25      284.17      5.65 o
   0   1   7      143.18      134.91      3.02 o
   1   1   7      426.06      488.12      5.71 o
   2   1   7       43.74       44.56      1.90 o
   3   1   7      793.85      814.93     12.99 o
   4   1   7      284.81      275.76      5.63 o
   5   1   7       37.60       34.77      2.80 o
   6   1   7       52.52       47.99      3.48 o
   7   1   7       79.56       78.10      4.98 o
   8   1   7       26.48       22.99      4.22 o
   9   1   7      113.68      119.50      9.19 o
  10   1   7       24.92       25.04      9.70 o
 -10   2   7        0.30        3.03      4.07 o
  -9   2   7       42.35       44.03      8.94 o
  -8   2   7       42.21       33.10      4.74 o
  -7   2   7        4.38        3.57      3.13 o
  -6   2   7      123.28      132.18      6.56 o
  -5   2   7      177.01      155.59      4.83 o
  -4   2   7      243.47      264.16      5.07 o
  -3   2   7       15.13       19.11      2.46 o
  -2   2   7      624.83      615.41      9.21 o
  -1   2   7      512.61      470.59      6.96 o
   0   2   7      129.09      126.10      3.05 o
   1   2   7        7.46        1.75      0.96 o
   2   2   7        1.83        0.92      0.91 o
   3   2   7      624.45      582.28      7.28 o
   4   2   7       95.96       87.10      3.14 o
   5   2   7       56.76       68.11      3.35 o
   6   2   7        7.91        2.23      1.82 o
   7   2   7        8.78        4.96      2.78 o
   8   2   7        0.32       -0.23      3.39 o
   9   2   7       53.77       54.74      5.99 o
  10   2   7       29.39       25.52      5.92 o
 -10   3   7        1.84       -1.42      5.26 o
  -9   3   7       32.81       30.12      4.82 o
  -8   3   7        6.30        1.54      3.75 o
  -7   3   7        0.76       -2.32      2.84 o
  -6   3   7       93.13       94.51      4.80 o
  -5   3   7        1.21        0.26      1.86 o
  -4   3   7       28.61       18.75      2.31 o
  -3   3   7        1.57        1.44      2.18 o
  -2   3   7      990.09     1013.96     13.87 o
  -1   3   7      347.03      305.52      6.02 o
   0   3   7      156.66      165.76      3.22 o
   1   3   7      359.71      371.97      4.38 o
   2   3   7        0.00       -0.83      0.83 o
   3   3   7      345.24      348.21      4.70 o
   4   3   7      567.47      545.66      5.68 o
   5   3   7       51.78       55.68      3.16 o
   6   3   7       70.10       66.87      4.09 o
   7   3   7      486.39      524.57     11.38 o
   8   3   7      138.67      144.32      8.63 o
   9   3   7       14.31       14.85      5.80 o
  10   3   7        0.37        0.39      3.30 o
 -10   4   7        4.71        6.51      4.85 o
  -9   4   7        0.73       -3.33      3.33 o
  -8   4   7       18.79        9.70      3.88 o
  -7   4   7        0.41       -2.24      2.24 o
  -6   4   7       14.80       11.40      2.76 o
  -5   4   7        3.10        3.26      2.11 o
  -4   4   7       58.72       54.69      3.35 o
  -3   4   7        7.88        6.41      1.67 o
  -2   4   7       76.15       70.03      3.11 o
  -1   4   7      124.99      174.53      3.55 o
   0   4   7       11.10       14.16      1.05 o
   1   4   7      169.91      204.82      5.77 o
   2   4   7       76.27       86.16      2.17 o
   3   4   7       75.36       93.12      2.47 o
   4   4   7        0.05        0.50      1.26 o
   5   4   7       35.65       34.94      2.14 o
   6   4   7      207.29      203.57      4.83 o
   7   4   7       41.52       41.05      4.03 o
   8   4   7        7.49        6.78      3.00 o
   9   4   7       15.35       17.46      3.47 o
  10   4   7       10.25        8.80      3.43 o
  -9   5   7        6.77        2.02      3.88 o
  -8   5   7        1.55       -1.92      3.15 o
  -7   5   7       35.71       34.66      4.12 o
  -6   5   7       75.51       81.35      5.20 o
  -5   5   7      145.97      155.14      5.64 o
  -4   5   7        8.84        8.59      2.08 o
  -3   5   7       90.91      100.16      3.87 o
  -2   5   7        8.09        5.70      1.48 o
  -1   5   7       44.63       33.60      2.17 o
   0   5   7      250.81      214.86      5.43 o
   1   5   7       82.27       97.22      3.60 o
   2   5   7       22.33       19.99      1.89 o
   3   5   7      226.18      231.09      4.06 o
   4   5   7        5.74        5.05      1.37 o
   5   5   7      311.51      281.26      5.11 o
   6   5   7      231.61      255.03      7.09 o
   7   5   7       43.18       47.97      5.58 o
   8   5   7       60.35       65.39      6.52 o
   9   5   7       11.87       14.23      4.94 o
  10   5   7       12.35       19.66      5.37 o
  -9   6   7        0.35        4.14      4.29 o
  -8   6   7        5.85        4.39      3.70 o
  -7   6   7        8.74        4.32      3.86 o
  -6   6   7       36.47       32.04      4.59 o
  -5   6   7       96.72      120.49      5.34 o
  -4   6   7      252.86      272.87      6.76 o
  -3   6   7        0.02       -1.64      1.64 o
  -2   6   7        0.27       -0.45      1.16 o
  -1   6   7      755.81      787.26     11.92 o
   0   6   7       37.29       30.27      2.49 o
   1   6   7      109.23      113.66      4.17 o
   2   6   7       78.82       83.41      3.58 o
   3   6   7      229.49      246.00      4.24 o
   4   6   7       76.21       65.98      2.73 o
   5   6   7      460.71      438.89      9.99 o
   6   6   7        1.04       -1.13      2.28 o
   7   6   7      257.83      249.94      7.31 o
   8   6   7       15.38       15.95      3.33 o
   9   6   7       25.12       19.80      5.21 o
  10   6   7        1.68        1.05      4.80 o
  -9   7   7        0.37        1.41      5.65 o
  -8   7   7        0.00       -0.23      3.94 o
  -7   7   7       19.40       13.29      3.90 o
  -6   7   7        0.27       -3.24      3.24 o
  -5   7   7       86.31       96.38      5.09 o
  -4   7   7      128.80      132.38      5.09 o
  -3   7   7        6.03        6.03      2.01 o
  -2   7   7        0.86        2.78      2.11 o
  -1   7   7        1.48        5.98      2.09 o
   0   7   7       95.72      114.10      4.18 o
   1   7   7        2.40        6.58      1.87 o
   2   7   7       34.18       27.53      2.65 o
   3   7   7       26.24       23.92      1.96 o
   4   7   7       18.11       13.73      1.91 o
   5   7   7       14.86        8.66      2.51 o
   6   7   7       18.52       29.07      3.11 o
   7   7   7        2.46        1.79      2.05 o
   8   7   7        1.76       -0.77      3.32 o
   9   7   7        8.01        9.67      4.54 o
  -8   8   7        7.34       -2.58      4.50 o
  -7   8   7        0.75       -1.55      4.37 o
  -6   8   7        8.83        1.15      2.78 o
  -5   8   7       12.80        9.57      2.96 o
  -4   8   7        3.43        4.29      2.32 o
  -3   8   7       69.15       62.05      5.58 o
  -2   8   7       51.88       52.06      3.96 o
  -1   8   7       10.87        5.66      2.04 o
   0   8   7       25.48       26.98      2.52 o
   1   8   7       41.91       41.63      2.87 o
   2   8   7       60.34       58.95      3.29 o
   3   8   7      649.03      654.64     10.12 o
   4   8   7      165.24      187.40      5.26 o
   5   8   7      130.37      125.92      5.40 o
   6   8   7       70.88       75.96      4.43 o
   7   8   7       14.05        7.61      5.28 o
   8   8   7       13.93       19.13      9.64 o
   9   8   7       93.61       95.39     12.12 o
  -7   9   7       12.82        6.80      4.95 o
  -6   9   7        0.52       -4.36      4.36 o
  -5   9   7        6.37       -5.84      5.84 o
  -4   9   7        1.79       -0.75      3.32 o
  -3   9   7       34.02       23.16      6.78 o
  -2   9   7        2.27       -2.29      2.29 o
  -1   9   7        6.40        3.74      2.03 o
   0   9   7       19.96       17.14      2.64 o
   1   9   7       12.29       13.49      2.41 o
   2   9   7        0.09       -0.35      2.48 o
   3   9   7      105.73      107.11      5.26 o
   4   9   7        2.65        4.34      2.60 o
   5   9   7       50.46       43.13      4.34 o
   6   9   7       36.48       48.18      7.92 o
   7   9   7       31.83       36.02      7.69 o
   8   9   7       25.62       23.60      7.98 o
  -6  10   7       16.19       17.30      5.86 o
  -5  10   7        0.16       -1.64      4.32 o
  -4  10   7       14.19       16.48      4.11 o
  -3  10   7       19.36       19.14      3.60 o
  -2  10   7       62.00       63.88      4.19 o
  -1  10   7        0.06        0.01      2.24 o
   0  10   7       37.76       37.61      3.38 o
   1  10   7      279.19      302.77      8.24 o
   2  10   7       19.06       21.56      3.50 o
   3  10   7       27.93       24.32      3.58 o
   4  10   7       72.41       82.57      7.31 o
   5  10   7        3.56        2.21      2.44 o
   6  10   7        0.66       -2.85      3.50 o
   7  10   7       85.50       72.17      8.44 o
  -5  11   7        4.29       -2.77      4.43 o
  -4  11   7        0.13       -3.87      3.87 o
  -3  11   7        3.53       -0.90      3.77 o
  -2  11   7       27.51       23.95      5.14 o
  -1  11   7       22.10       16.81      3.45 o
   0  11   7        0.38        3.84      2.55 o
   1  11   7        3.44        5.33      2.81 o
   2  11   7        0.48        1.85      3.66 o
   3  11   7       43.62       36.86      4.53 o
   4  11   7        0.21       -1.05      2.89 o
   5  11   7        1.72        5.24      3.94 o
   6  11   7        3.24        1.63      3.52 o
  -4  12   7       10.23        3.31      5.39 o
  -3  12   7        1.32       -4.85      4.85 o
  -2  12   7        2.29        2.08      3.38 o
  -1  12   7       33.56       27.04      3.99 o
   0  12   7       58.38       60.50      5.01 o
   1  12   7       34.72       29.50      3.96 o
   2  12   7        8.37       13.41      3.48 o
   3  12   7       10.74       12.01      3.97 o
   4  12   7        2.20        2.94      2.99 o
   5  12   7       83.60       90.72      7.65 o
  -1  13   7       22.74       25.82      6.20 o
   0  13   7        4.82        4.19      3.20 o
   1  13   7       75.94       84.86      5.86 o
   2  13   7        4.82        8.77      3.52 o
  -1 -11   8        1.23        0.25      5.96 o
   0 -11   8        2.57        2.03      7.74 o
  -4 -10   8        4.73        1.04      3.72 o
  -3 -10   8        7.67        7.84      4.18 o
  -2 -10   8        4.92       -0.66      4.88 o
  -1 -10   8       15.46       10.38      3.95 o
   0 -10   8        0.35        1.80      3.09 o
   1 -10   8        0.92       -5.42      5.42 o
   2 -10   8       14.55       17.89      5.90 o
   3 -10   8        0.33       -4.32      4.32 o
  -6  -9   8        4.62        2.79      4.22 o
  -5  -9   8        4.16        1.81      2.83 o
  -4  -9   8        1.46        3.88      3.16 o
  -3  -9   8       14.36       19.04      4.16 o
  -2  -9   8        4.02        0.33      3.39 o
  -1  -9   8      101.46       83.87      6.22 o
   0  -9   8       11.04       10.20      3.45 o
   1  -9   8        9.56        6.44      3.90 o
   2  -9   8       20.35       19.12      5.03 o
   3  -9   8        5.41       -0.73      3.70 o
   4  -9   8        0.75        0.49      4.00 o
   5  -9   8        0.05       -6.27      6.90 o
  -7  -8   8        2.69        2.66      3.20 o
  -6  -8   8        0.09        1.75      2.94 o
  -5  -8   8       30.50       28.10      3.76 o
  -4  -8   8       10.33        6.19      2.90 o
  -3  -8   8        4.61        3.07      2.57 o
  -2  -8   8       17.43        9.70      3.12 o
  -1  -8   8       17.14       15.72      3.73 o
   0  -8   8        1.61       -2.26      2.26 o
   1  -8   8        2.50        0.69      3.16 o
   2  -8   8        7.29        7.49      3.52 o
   3  -8   8        8.12        8.55      3.99 o
   4  -8   8        5.23        3.13      3.85 o
   5  -8   8       20.71        9.34      6.65 o
   6  -8   8       35.19       40.59      7.13 o
  -7  -7   8       12.24       17.04      3.81 o
  -6  -7   8       10.66       12.93      3.50 o
  -5  -7   8        2.53        3.99      3.00 o
  -4  -7   8       18.37       19.83      3.36 o
  -3  -7   8      233.12      229.40      6.89 o
  -2  -7   8       43.77       45.49      3.66 o
  -1  -7   8        0.11       -2.43      2.43 o
   0  -7   8       13.51       14.48      3.28 o
   1  -7   8       42.62       36.50      5.87 o
   2  -7   8        3.37        0.65      2.77 o
   3  -7   8        8.35       -1.29      3.41 o
   4  -7   8        8.65        5.58      4.27 o
   5  -7   8        1.07       -3.30      3.30 o
   6  -7   8        2.44       -3.97      3.97 o
   7  -7   8       18.70       12.83      5.95 o
  -8  -6   8        0.48       -2.34      3.04 o
  -7  -6   8        2.57       -1.77      2.66 o
  -6  -6   8        2.24       -1.95      2.74 o
  -5  -6   8       28.85       28.65      3.76 o
  -4  -6   8       11.17        9.71      2.84 o
  -3  -6   8       41.61       35.98      4.04 o
  -2  -6   8       77.58       89.23      5.07 o
  -1  -6   8        1.94       -0.52      2.87 o
   0  -6   8        0.31       -0.96      2.52 o
   1  -6   8       31.85       30.84      4.12 o
   2  -6   8        8.12        4.62      3.32 o
   3  -6   8        0.41       -0.66      2.15 o
   4  -6   8       38.80       43.01      4.05 o
   5  -6   8        0.19       -2.88      2.88 o
   6  -6   8        5.06       -2.48      3.52 o
   7  -6   8        0.57       -4.94      4.94 o
   8  -6   8       13.34       19.28      6.60 o
  -9  -5   8        3.04        0.28      3.53 o
  -8  -5   8        0.26        0.15      3.03 o
  -7  -5   8       15.65       17.64      3.72 o
  -6  -5   8        8.15        6.90      3.17 o
  -5  -5   8        1.24       -1.30      2.89 o
  -4  -5   8        2.31       -1.92      1.92 o
  -3  -5   8        0.13        1.09      1.34 o
  -2  -5   8      232.56      228.98      4.34 o
  -1  -5   8       14.81       12.30      2.66 o
   0  -5   8        0.14       -1.47      3.04 o
   1  -5   8        0.18        0.82      1.37 o
   2  -5   8      134.38      123.32      5.23 o
   3  -5   8      162.02      162.85      6.80 o
   4  -5   8       99.52      123.35      5.77 o
   5  -5   8       54.33       44.26      4.72 o
   6  -5   8       35.83       30.53      4.80 o
   7  -5   8       26.34       31.70      5.48 o
   8  -5   8        0.10       -2.24      3.53 o
  -9  -4   8       17.76       16.95      4.00 o
  -8  -4   8       15.18       14.30      3.49 o
  -7  -4   8       13.31       16.14      3.55 o
  -6  -4   8       21.16       16.64      3.55 o
  -5  -4   8      283.15      310.97      7.74 o
  -4  -4   8        0.00       -0.83      1.36 o
  -3  -4   8      144.42      131.94      4.01 o
  -2  -4   8      250.88      255.84      4.91 o
  -1  -4   8       18.58       15.43      2.11 o
   0  -4   8       99.25       95.19      5.37 o
   1  -4   8       21.18       28.43      2.97 o
   2  -4   8        9.12        3.80      2.15 o
   3  -4   8       59.39       74.06      4.65 o
   4  -4   8       69.02       68.59      3.95 o
   5  -4   8       34.45       34.66      4.48 o
   6  -4   8        6.24        4.84      3.37 o
   7  -4   8        0.58       -1.14      2.96 o
   8  -4   8        4.71        6.49      4.16 o
   9  -4   8        0.85       -4.84      4.84 o
  -9  -3   8        0.18       -3.29      5.65 o
  -8  -3   8       29.28       30.33      4.10 o
  -7  -3   8        3.62        4.69      2.94 o
  -6  -3   8        0.26       -0.14      2.32 o
  -5  -3   8       20.21       19.10      2.49 o
  -4  -3   8       29.52       29.77      2.55 o
  -3  -3   8       60.93       62.87      2.79 o
  -2  -3   8        1.01        3.60      1.28 o
  -1  -3   8      240.61      272.00      4.80 o
   0  -3   8       85.44       83.03      3.68 o
   1  -3   8       41.05       48.62      3.20 o
   2  -3   8      274.62      264.41      8.44 o
   3  -3   8       91.74       91.99      7.27 o
   4  -3   8        3.62        3.72      1.73 o
   5  -3   8      232.23      265.08      7.44 o
   6  -3   8      121.65      131.72      5.97 o
   7  -3   8        0.02       -0.31      3.22 o
   8  -3   8       28.92       18.79      5.14 o
   9  -3   8        1.92       -2.68      3.80 o
 -10  -2   8        6.84        0.10      4.58 o
  -9  -2   8        1.60        0.02      3.78 o
  -8  -2   8       51.41       44.24      5.81 o
  -7  -2   8      121.35      136.97      6.47 o
  -6  -2   8        0.09       -1.96      1.96 o
  -5  -2   8      190.12      214.42      5.10 o
  -4  -2   8        4.99        5.12      1.85 o
  -3  -2   8       46.87       40.01      1.90 o
  -2  -2   8      135.53      130.83      3.38 o
  -1  -2   8       15.40       26.54      1.88 o
   0  -2   8      186.66      196.17      5.21 o
   1  -2   8       82.53       88.79      4.00 o
   2  -2   8       14.96       12.49      1.78 o
   3  -2   8        7.74        7.93      1.51 o
   4  -2   8        0.13       -0.92      0.92 o
   5  -2   8        8.56        7.95      1.30 o
   6  -2   8       22.90       15.11      3.28 o
   7  -2   8        3.53       -0.36      3.26 o
   8  -2   8        2.33       -1.07      3.30 o
   9  -2   8        0.52        3.37      3.92 o
  10  -2   8       12.00       11.12      5.24 o
 -10  -1   8        7.76        6.40      5.06 o
  -9  -1   8        1.38       -4.36      6.20 o
  -8  -1   8        9.56        1.07      4.47 o
  -7  -1   8        6.22        6.94      2.85 o
  -6  -1   8        0.96       -0.21      1.81 o
  -5  -1   8        9.39       12.92      2.00 o
  -4  -1   8      132.16      163.05      4.69 o
  -3  -1   8       99.84       92.00      3.78 o
  -2  -1   8        2.97        2.78      1.18 o
  -1  -1   8      216.47      193.30      4.12 o
   0  -1   8      519.68      525.35      7.57 o
   1  -1   8        1.50        4.92      1.47 o
   2  -1   8      260.95      273.01      4.92 o
   3  -1   8       14.52       10.69      1.40 o
   4  -1   8        9.88       11.07      2.25 o
   5  -1   8        4.31        5.06      2.22 o
   6  -1   8      150.24      143.07      8.94 o
   7  -1   8        0.81        1.19      2.93 o
   8  -1   8       24.07       26.27      4.37 o
   9  -1   8       71.35       62.97      6.87 o
  10  -1   8        0.58        4.40      4.03 o
 -10   0   8        5.66       -5.19      7.03 o
  -9   0   8       81.94       71.84     11.67 o
  -8   0   8       76.74       69.07      5.72 o
  -7   0   8        5.14        6.13      3.44 o
  -6   0   8       15.53        7.68      1.96 o
  -5   0   8        0.26       -0.34      1.50 o
  -4   0   8        6.60        3.11      1.75 o
  -3   0   8      945.96      965.88     10.31 o
  -2   0   8        1.19       -1.15      1.52 o
  -1   0   8      271.98      281.59      4.85 o
   0   0   8      177.24      193.97      4.42 o
   1   0   8      767.53      758.37      9.22 o
   2   0   8       60.68       55.46      2.72 o
   3   0   8      375.62      377.02      7.34 o
   4   0   8      133.40      129.38      4.95 o
   5   0   8        2.66        1.59      2.45 o
   6   0   8        0.63       -2.24      2.24 o
   7   0   8       28.30       33.59      4.33 o
   8   0   8       10.13       12.94      4.27 o
   9   0   8        0.00        0.27      3.75 o
  10   0   8        0.42        3.87      4.40 o
 -10   1   8       22.85       23.09      7.39 o
  -9   1   8        0.36       -5.79      5.79 o
  -8   1   8       45.94       49.95      4.51 o
  -7   1   8      136.43      129.37      6.08 o
  -6   1   8        2.72       -1.60      2.14 o
  -5   1   8       24.92       17.93      1.95 o
  -4   1   8       42.14       34.77      2.65 o
  -3   1   8       10.80        6.31      1.38 o
  -2   1   8        8.03        2.86      1.66 o
  -1   1   8      704.84      674.39      9.74 o
   0   1   8       82.90       80.13      3.13 o
   1   1   8      350.45      328.35      4.59 o
   2   1   8        4.19        1.97      1.03 o
   3   1   8       80.63      117.18      3.64 o
   4   1   8      213.36      209.29      5.31 o
   5   1   8       52.25       52.37      3.35 o
   6   1   8       74.12       69.95      3.99 o
   7   1   8      222.90      221.01      7.49 o
   8   1   8      110.94      118.20      7.61 o
   9   1   8       88.91       88.54     12.20 o
  10   1   8       46.12       43.25      6.21 o
 -10   2   8        0.27       -2.54      5.79 o
  -9   2   8        5.12       -1.16      3.71 o
  -8   2   8       10.18        8.76      4.37 o
  -7   2   8        2.61       -1.72      2.96 o
  -6   2   8        5.40        3.48      2.91 o
  -5   2   8        1.85        0.90      1.31 o
  -4   2   8       10.39       15.91      1.72 o
  -3   2   8      212.43      197.72      3.98 o
  -2   2   8        4.81        4.09      1.72 o
  -1   2   8      444.47      482.77      8.59 o
   0   2   8      175.66      164.50      4.20 o
   1   2   8      502.71      553.98      6.91 o
   2   2   8        5.52        2.30      1.39 o
   3   2   8      412.83      376.05      5.95 o
   4   2   8      153.61      138.49      4.37 o
   5   2   8      111.47      125.34      4.48 o
   6   2   8        0.03       -1.07      1.97 o
   7   2   8       37.64       50.74      5.09 o
   8   2   8        8.28        7.37      3.46 o
   9   2   8        4.04        1.49      3.77 o
  10   2   8       10.45        7.90      4.18 o
 -10   3   8        0.15       -1.68      4.63 o
  -9   3   8        8.10        0.66      5.35 o
  -8   3   8       56.31       42.62      6.23 o
  -7   3   8        7.85        7.93      4.30 o
  -6   3   8       12.25        5.67      2.28 o
  -5   3   8      191.00      205.05      5.83 o
  -4   3   8        0.49        3.04      2.21 o
  -3   3   8       78.00       64.19      2.36 o
  -2   3   8      325.80      334.85      7.54 o
  -1   3   8        3.09        0.61      1.38 o
   0   3   8      360.53      360.99      5.17 o
   1   3   8      729.34      749.31      7.11 o
   2   3   8        0.58        0.65      1.01 o
   3   3   8      229.43      228.22      3.92 o
   4   3   8      273.83      277.70      5.25 o
   5   3   8       40.80       49.66      3.30 o
   6   3   8        8.84        8.51      2.55 o
   7   3   8      138.01      121.81      8.73 o
   8   3   8       22.97       19.08      3.63 o
   9   3   8        4.87        0.49      3.37 o
  10   3   8        1.05       -0.55      4.46 o
  -9   4   8       12.13       13.29      4.64 o
  -8   4   8        2.23       -1.81      3.41 o
  -7   4   8        1.44       -3.99      4.29 o
  -6   4   8       24.28       21.72      3.17 o
  -5   4   8        8.96        2.00      2.11 o
  -4   4   8        5.08        5.71      2.00 o
  -3   4   8       62.57       57.23      3.31 o
  -2   4   8        3.18        1.58      1.44 o
  -1   4   8        7.88        6.34      1.46 o
   0   4   8      154.96      147.66      4.23 o
   1   4   8        0.81        2.21      1.08 o
   2   4   8      128.44      114.06      3.15 o
   3   4   8       37.43       29.29      1.81 o
   4   4   8        1.36        2.33      1.70 o
   5   4   8      790.16      805.14      8.27 o
   6   4   8      189.74      200.90      5.94 o
   7   4   8        0.24       -2.44      2.44 o
   8   4   8       11.23       11.82      3.42 o
   9   4   8       17.99       20.65      3.87 o
  10   4   8        1.64        7.78      3.57 o
  -9   5   8        6.63       10.31      4.57 o
  -8   5   8        5.56       -2.32      3.55 o
  -7   5   8        2.13       -0.29      3.34 o
  -6   5   8        9.97        4.42      2.67 o
  -5   5   8      189.15      214.76      6.39 o
  -4   5   8       10.85       10.79      2.43 o
  -3   5   8       62.16       61.12      3.40 o
  -2   5   8       53.98       52.86      2.12 o
  -1   5   8        8.85       12.22      2.49 o
   0   5   8        3.38        2.66      1.75 o
   1   5   8       38.23       45.59      2.97 o
   2   5   8       30.29       28.10      2.16 o
   3   5   8      395.89      434.17      5.84 o
   4   5   8       12.61       18.55      1.85 o
   5   5   8       99.06      110.71      4.01 o
   6   5   8      145.44      154.94     11.63 o
   7   5   8       96.03      103.50      7.58 o
   8   5   8       43.97       47.04      7.90 o
   9   5   8        0.20        3.24      3.90 o
  10   5   8       21.67       22.28      5.78 o
  -9   6   8        0.09       -2.03      6.54 o
  -8   6   8        0.63       -3.21      3.21 o
  -7   6   8       23.19       22.12      5.11 o
  -6   6   8       12.74        5.92      2.79 o
  -5   6   8        7.58        6.43      2.35 o
  -4   6   8       32.09       32.70      3.27 o
  -3   6   8       99.39      110.92      4.19 o
  -2   6   8       28.48       26.26      1.91 o
  -1   6   8      114.37      138.11      4.64 o
   0   6   8        3.61       -0.41      2.15 o
   1   6   8       20.75       21.91      2.90 o
   2   6   8      198.40      200.04      5.28 o
   3   6   8      605.52      595.60      7.08 o
   4   6   8        0.75        0.24      1.37 o
   5   6   8        6.74        2.42      2.50 o
   6   6   8        6.15        4.92      2.60 o
   7   6   8      315.18      315.64      8.62 o
   8   6   8       10.93        4.74      3.66 o
   9   6   8        8.13        5.10      4.60 o
  -8   7   8        0.53       -1.53      5.07 o
  -7   7   8        9.60        4.94      3.43 o
  -6   7   8       56.24       59.60      5.43 o
  -5   7   8       59.49       62.29      4.46 o
  -4   7   8       66.48       73.24      4.12 o
  -3   7   8       13.39        6.52      1.98 o
  -2   7   8        0.21       -1.76      1.76 o
  -1   7   8        2.16        1.30      1.93 o
   0   7   8       62.41       58.09      3.52 o
   1   7   8      115.03      115.55      5.02 o
   2   7   8       59.97       60.54      3.94 o
   3   7   8      147.41      154.12      4.73 o
   4   7   8       22.11       26.43      3.08 o
   5   7   8      165.91      183.75      6.27 o
   6   7   8       10.90        8.66      3.13 o
   7   7   8        0.44        0.21      2.43 o
   8   7   8        3.13       -2.86      5.89 o
   9   7   8       16.19       26.50     14.21 o
  -8   8   8        3.57        6.72      8.75 o
  -7   8   8        2.32        0.78      4.39 o
  -6   8   8        1.83       -1.01      3.97 o
  -5   8   8        2.47        1.75      3.49 o
  -4   8   8        2.68        0.63      2.93 o
  -3   8   8       46.32       42.32      4.68 o
  -2   8   8       11.87       10.33      2.59 o
  -1   8   8        8.96        6.70      2.30 o
   0   8   8        5.13        4.72      2.36 o
   1   8   8       13.64       11.74      3.23 o
   2   8   8       36.08       31.88      3.39 o
   3   8   8       90.75       81.47      6.34 o
   4   8   8       50.64       28.66      4.47 o
   5   8   8      104.12       98.94      6.53 o
   6   8   8        7.69       10.39      3.65 o
   7   8   8       21.05       26.39      7.91 o
   8   8   8       22.06       15.43      6.91 o
  -7   9   8       28.76       17.56      6.57 o
  -6   9   8        1.98       -2.96      4.38 o
  -5   9   8       30.11       34.97      8.63 o
  -4   9   8        1.11        2.27      4.04 o
  -3   9   8        3.00        4.56      2.68 o
  -2   9   8       12.69       12.42      2.96 o
  -1   9   8       18.65       23.26      3.26 o
   0   9   8        9.95        8.63      2.84 o
   1   9   8       50.73       53.70      4.16 o
   2   9   8       59.15       59.12      6.14 o
   3   9   8        1.75        4.92      3.21 o
   4   9   8       50.10       51.64      4.93 o
   5   9   8       81.67       88.26      6.42 o
   6   9   8        6.46        2.56      2.68 o
   7   9   8       14.52       21.43      6.93 o
   8   9   8       31.00       35.37      8.25 o
  -6  10   8       33.26       40.53      9.41 o
  -5  10   8        2.24       -3.78      3.78 o
  -4  10   8        0.47       -2.27      3.74 o
  -3  10   8        1.09       -0.36      3.28 o
  -2  10   8       56.19       56.21      7.98 o
  -1  10   8        0.08        2.13      2.56 o
   0  10   8        9.82        4.00      2.62 o
   1  10   8      258.26      279.23      7.94 o
   2  10   8        1.57       -1.61      2.97 o
   3  10   8        2.36        0.63      2.43 o
   4  10   8        4.50        2.43      3.37 o
   5  10   8        0.08       -0.85      2.89 o
   6  10   8        2.34       -4.97      4.97 o
   7  10   8       54.19       58.02      7.74 o
  -5  11   8        2.72       -8.59      8.59 o
  -4  11   8        0.19       -3.44      3.44 o
  -3  11   8        3.11        2.55      3.70 o
  -2  11   8       21.86       20.29      5.31 o
  -1  11   8       20.75       21.66      3.51 o
   0  11   8        9.30       14.17      3.05 o
   1  11   8       11.01       11.20      4.27 o
   2  11   8        0.55        2.40      2.66 o
   3  11   8       60.59       60.37      6.21 o
   4  11   8        5.81        2.79      3.11 o
   5  11   8       19.79       11.05      5.31 o
   6  11   8        2.14        3.71      8.88 o
  -3  12   8        0.14       -3.91      3.91 o
  -2  12   8        1.79       -1.49      5.00 o
  -1  12   8       36.36       24.66      5.91 o
   0  12   8       25.56       24.21      4.68 o
   1  12   8       15.99       17.38      4.44 o
   2  12   8       18.10       15.08      3.50 o
   3  12   8       16.62       11.21      3.79 o
   4  12   8        0.00       -2.30      3.21 o
  -2 -10   9        0.55        1.17      5.88 o
  -1 -10   9       15.18        9.63      6.46 o
   0 -10   9        7.32        0.41      3.60 o
   1 -10   9        0.38       -4.28      4.28 o
   2 -10   9       13.48        2.83      7.65 o
  -5  -9   9        0.13        2.09      5.47 o
  -4  -9   9        1.45        6.48      3.08 o
  -3  -9   9        1.10       -0.63      3.06 o
  -2  -9   9        1.87        6.36      3.88 o
  -1  -9   9       26.70       14.28      4.19 o
   0  -9   9        1.35       -4.76      4.85 o
   1  -9   9        0.04       -3.09      3.73 o
   2  -9   9        1.53       -3.32      4.31 o
   3  -9   9        4.51       -3.98      3.98 o
   4  -9   9        1.81        2.32      5.03 o
  -6  -8   9        5.06        6.85      4.43 o
  -5  -8   9       53.41       72.32      5.69 o
  -4  -8   9       42.06       38.49      4.53 o
  -3  -8   9        5.55        5.70      3.18 o
  -2  -8   9        4.13        2.00      2.53 o
  -1  -8   9       14.03        9.23      3.18 o
   0  -8   9        0.51       -2.73      2.73 o
   1  -8   9        0.25       -2.98      2.98 o
   2  -8   9        0.68       -5.74      5.74 o
   3  -8   9        0.05       -3.75      3.75 o
   4  -8   9        7.55        8.09      4.95 o
   5  -8   9        9.95        1.42      5.44 o
  -7  -7   9        5.38        6.19      3.55 o
  -6  -7   9       17.77       14.69      3.80 o
  -5  -7   9        7.52        6.11      3.32 o
  -4  -7   9       15.06       17.24      3.47 o
  -3  -7   9       74.19       84.40      8.59 o
  -2  -7   9       39.29       32.68      3.50 o
  -1  -7   9        5.50       -0.25      2.66 o
   0  -7   9       64.50       51.38      7.90 o
   1  -7   9       68.51       70.48     11.52 o
   2  -7   9        0.54        1.02      3.41 o
   3  -7   9       31.70       34.93      6.18 o
   4  -7   9        0.65       -4.05      4.05 o
   5  -7   9        1.03       -5.57      5.57 o
   6  -7   9        8.81       -3.74      3.74 o
  -7  -6   9        4.86        3.26      3.16 o
  -6  -6   9       32.15       24.74      4.34 o
  -5  -6   9        2.40        4.38      2.96 o
  -4  -6   9        0.58        0.55      2.60 o
  -3  -6   9        2.79        0.12      2.20 o
  -2  -6   9      255.72      269.06      8.01 o
  -1  -6   9        0.00       -1.30      2.24 o
   0  -6   9        1.79        0.08      2.68 o
   1  -6   9       19.00       21.30      4.55 o
   2  -6   9        0.07       -4.08      4.90 o
   3  -6   9        3.74        0.04      4.08 o
   4  -6   9       13.54       17.30      6.30 o
   5  -6   9        0.36       -3.58      3.58 o
   6  -6   9       17.38       18.99      5.49 o
   7  -6   9        0.88       -3.49      4.69 o
  -8  -5   9        4.11        1.16      3.48 o
  -7  -5   9       20.93       13.80      3.75 o
  -6  -5   9        4.75        4.69      3.22 o
  -5  -5   9       23.95       23.27      3.77 o
  -4  -5   9      148.43      166.15      5.88 o
  -3  -5   9        6.53        5.21      2.79 o
  -2  -5   9      168.37      185.90      6.65 o
  -1  -5   9       88.23       94.44      6.23 o
   0  -5   9      120.07      138.39      7.09 o
   1  -5   9       19.24       27.82      3.04 o
   2  -5   9        3.59        4.22      2.23 o
   3  -5   9       83.63      101.57      5.93 o
   4  -5   9        8.18        5.90      2.79 o
   5  -5   9       76.71       77.04      5.39 o
   6  -5   9       82.04       89.01      6.72 o
   7  -5   9       11.19        3.68      3.79 o
   8  -5   9        0.67       -3.13      4.06 o
  -8  -4   9        7.72        9.74      5.51 o
  -7  -4   9       37.94       25.89      7.29 o
  -6  -4   9        3.44        2.23      3.19 o
  -5  -4   9       46.15       42.32      5.18 o
  -4  -4   9      121.73      143.45      5.44 o
  -3  -4   9       35.71       35.07      4.04 o
  -2  -4   9       98.10      108.81      3.92 o
  -1  -4   9      228.08      266.77      6.92 o
   0  -4   9       36.06       38.63      3.10 o
   1  -4   9       23.12       18.91      2.61 o
   2  -4   9        6.49        0.89      2.36 o
   3  -4   9       36.56       21.40      4.23 o
   4  -4   9        0.04       -3.58      3.58 o
   5  -4   9        0.34       -2.30      2.30 o
   6  -4   9        1.24        0.40      2.53 o
   7  -4   9        6.19        2.36      2.91 o
   8  -4   9        2.43        1.34      3.93 o
  -9  -3   9        0.10       -4.41      5.08 o
  -8  -3   9        0.02       -1.43      6.20 o
  -7  -3   9       55.09       69.33      5.34 o
  -6  -3   9        2.78        2.08      3.10 o
  -5  -3   9        1.63        3.02      2.92 o
  -4  -3   9      136.05      163.27      6.12 o
  -3  -3   9       49.47       39.55      2.65 o
  -2  -3   9      115.76      113.86      3.89 o
  -1  -3   9      199.77      200.01      4.55 o
   0  -3   9       50.32       64.55      4.05 o
   1  -3   9        1.21        1.53      2.22 o
   2  -3   9      170.67      201.12      5.21 o
   3  -3   9       49.41       58.27      3.29 o
   4  -3   9        8.96        5.12      2.33 o
   5  -3   9       67.46       63.39      4.13 o
   6  -3   9       21.93       23.65      3.26 o
   7  -3   9        1.02        4.44      4.23 o
   8  -3   9       14.01       12.40      3.89 o
   9  -3   9        0.76       -4.33      4.88 o
  -9  -2   9        0.91       -4.73      4.73 o
  -8  -2   9       24.48       21.28      5.35 o
  -7  -2   9       37.12       28.92      4.05 o
  -6  -2   9      171.13      189.92      6.36 o
  -5  -2   9        6.46       12.38      2.73 o
  -4  -2   9       70.49       73.50      5.37 o
  -3  -2   9       65.73       60.94      2.86 o
  -2  -2   9      123.76      129.20      3.91 o
  -1  -2   9        5.81        2.81      1.37 o
   0  -2   9      270.51      268.92      5.60 o
   1  -2   9        3.73        6.17      2.05 o
   2  -2   9       45.39       47.06      2.85 o
   3  -2   9       40.56       49.12      2.78 o
   4  -2   9       20.81       11.26      1.34 o
   5  -2   9        0.55       -0.42      2.28 o
   6  -2   9       57.15       62.24      4.76 o
   7  -2   9        0.34       -0.76      2.66 o
   8  -2   9        1.83       -3.04      3.04 o
   9  -2   9        8.34        9.23      4.43 o
  -9  -1   9        1.17       -0.17      4.31 o
  -8  -1   9       11.93        2.80      4.75 o
  -7  -1   9        0.81       -0.68      3.27 o
  -6  -1   9      208.27      237.65      6.08 o
  -5  -1   9        1.14        1.16      2.23 o
  -4  -1   9      126.68      152.74      7.40 o
  -3  -1   9        9.57        6.56      2.05 o
  -2  -1   9      349.74      333.54      8.27 o
  -1  -1   9      184.51      176.40      4.11 o
   0  -1   9      205.82      234.59      5.33 o
   1  -1   9      146.17      151.98      5.20 o
   2  -1   9        5.85        6.17      1.63 o
   3  -1   9      108.02      114.67      3.54 o
   4  -1   9      179.33      195.74      5.71 o
   5  -1   9       23.55       21.55      3.23 o
   6  -1   9        3.95        0.34      2.77 o
   7  -1   9       12.58       10.80      3.54 o
   8  -1   9       55.38       42.20      6.06 o
   9  -1   9       15.30       10.56      6.56 o
  -9   0   9       52.75       55.20      7.19 o
  -8   0   9       66.27       68.29      6.05 o
  -7   0   9        2.43        0.72      3.22 o
  -6   0   9       36.94       47.46      4.90 o
  -5   0   9      285.76      310.13      6.28 o
  -4   0   9      163.74      165.54      6.35 o
  -3   0   9      112.39      132.89      4.28 o
  -2   0   9        4.27        4.97      1.75 o
  -1   0   9        0.46        0.33      1.17 o
   0   0   9       55.53       53.37      3.55 o
   1   0   9      198.19      223.46      5.96 o
   2   0   9        8.91        5.03      1.64 o
   3   0   9        7.56        6.65      2.29 o
   4   0   9      148.51      136.80      8.18 o
   5   0   9       19.74       25.81      3.23 o
   6   0   9        0.36       -0.09      2.35 o
   7   0   9        0.53       -1.71      2.53 o
   8   0   9        2.17        2.20      2.98 o
   9   0   9        1.63        2.04      3.97 o
  -9   1   9        1.07       -2.71      4.72 o
  -8   1   9       29.05       35.21      5.03 o
  -7   1   9        7.91        6.13      3.20 o
  -6   1   9       10.31       11.31      3.48 o
  -5   1   9       31.37       32.98      3.35 o
  -4   1   9       67.69       58.25      4.30 o
  -3   1   9       69.59       68.57      3.37 o
  -2   1   9      169.67      196.35      7.30 o
  -1   1   9        1.89        0.28      1.35 o
   0   1   9        0.13        0.74      0.83 o
   1   1   9       14.13       17.48      1.80 o
   2   1   9      273.11      250.60      5.02 o
   3   1   9       40.40       34.35      3.11 o
   4   1   9       12.88       14.64      2.58 o
   5   1   9       12.91        9.97      2.62 o
   6   1   9       16.50       12.23      3.27 o
   7   1   9      133.19      136.97      6.16 o
   8   1   9       92.60       95.80      6.59 o
   9   1   9       46.77       46.06      6.61 o
  10   1   9       44.54       45.75      5.78 o
  -9   2   9        1.46       -4.34      4.34 o
  -8   2   9        0.72        0.76      3.59 o
  -7   2   9       31.40       23.90      4.13 o
  -6   2   9        1.63        1.71      2.98 o
  -5   2   9        5.19        3.86      2.71 o
  -4   2   9      121.67      111.75      3.49 o
  -3   2   9      130.71      140.94      5.34 o
  -2   2   9      124.63      109.53      5.58 o
  -1   2   9      647.67      665.24     10.43 o
   0   2   9       85.39      106.83      3.29 o
   1   2   9       51.88       62.84      2.96 o
   2   2   9        0.95        1.69      1.03 o
   3   2   9      122.22      139.70      4.02 o
   4   2   9       86.59       77.95      4.37 o
   5   2   9       80.41       71.93      3.80 o
   6   2   9      132.35      136.28      6.38 o
   7   2   9        4.85        1.70      2.78 o
   8   2   9       70.25       71.83      5.76 o
   9   2   9        3.03        3.25      3.55 o
  10   2   9        5.42        1.85      4.04 o
  -9   3   9        0.06       -5.58      5.58 o
  -8   3   9       47.28       54.54      9.19 o
  -7   3   9       45.93       37.23      4.73 o
  -6   3   9       11.88       10.75      3.86 o
  -5   3   9        8.12        3.47      2.28 o
  -4   3   9      277.42      295.03      6.68 o
  -3   3   9       17.27       19.87      3.42 o
  -2   3   9        8.62       11.11      2.46 o
  -1   3   9       73.93       70.72      3.83 o
   0   3   9      301.76      295.36      5.75 o
   1   3   9        0.05       -0.83      0.83 o
   2   3   9      131.20      116.75      3.16 o
   3   3   9        4.23        8.30      1.56 o
   4   3   9       74.06       59.75      3.23 o
   5   3   9       10.21        6.84      2.26 o
   6   3   9      111.86      106.62      7.69 o
   7   3   9      110.87      125.32      6.73 o
   8   3   9        2.81        2.00      3.24 o
   9   3   9        0.06       -0.31      3.37 o
  10   3   9        1.34       -3.30     10.40 o
  -9   4   9       26.56       13.47      5.06 o
  -8   4   9        4.10       -0.83      3.99 o
  -7   4   9       49.73       49.53      5.42 o
  -6   4   9       38.43       38.99      4.57 o
  -5   4   9        1.03       -3.05      3.05 o
  -4   4   9        0.00        0.04      1.78 o
  -3   4   9       99.65      104.55      4.80 o
  -2   4   9       69.15       62.51      4.24 o
  -1   4   9        0.33        0.96      1.40 o
   0   4   9      140.89      168.42      4.15 o
   1   4   9       66.56       62.22      2.62 o
   2   4   9       97.40       95.97      3.06 o
   3   4   9        3.15        0.42      1.56 o
   4   4   9        4.36        3.03      1.21 o
   5   4   9      162.13      159.31      6.32 o
   6   4   9       21.27       17.56      3.47 o
   7   4   9        2.08       -1.71      4.67 o
   8   4   9       40.87       36.22      4.33 o
   9   4   9        3.00       -0.38      4.19 o
  -9   5   9        5.04        6.14      4.96 o
  -8   5   9        5.06        1.00      3.87 o
  -7   5   9        0.28       -1.79      4.72 o
  -6   5   9       12.02       12.43      3.26 o
  -5   5   9        0.03       -1.54      2.25 o
  -4   5   9       11.59        8.82      2.51 o
  -3   5   9      130.87      146.77      3.50 o
  -2   5   9      112.46      130.62      4.14 o
  -1   5   9        7.29        6.63      1.41 o
   0   5   9       65.58       62.39      4.65 o
   1   5   9      170.55      172.08      5.14 o
   2   5   9       18.22       19.09      1.97 o
   3   5   9        7.49        5.47      1.53 o
   4   5   9      215.78      230.56      5.01 o
   5   5   9       33.25       27.13      3.09 o
   6   5   9       28.83       24.16      3.56 o
   7   5   9        6.09        3.02      3.80 o
   8   5   9       15.37       28.87      5.51 o
   9   5   9        2.61        3.15      4.19 o
  -8   6   9        1.14       -3.92      3.92 o
  -7   6   9        2.08        0.37      4.43 o
  -6   6   9        0.87       -2.46      2.46 o
  -5   6   9       19.15       16.22      3.10 o
  -4   6   9        1.18       -0.18      2.09 o
  -3   6   9       31.09       27.96      2.63 o
  -2   6   9        1.99       -1.52      1.52 o
  -1   6   9       26.13       25.65      3.42 o
   0   6   9        8.69        8.94      2.94 o
   1   6   9       78.51       76.12      4.56 o
   2   6   9       41.97       53.46      3.96 o
   3   6   9       44.28       46.51      2.89 o
   4   6   9       35.49       28.56      2.60 o
   5   6   9        0.02       -2.20      2.20 o
   6   6   9        1.54       -2.25      3.23 o
   7   6   9       46.38       44.80      5.55 o
   8   6   9        0.00       -1.04      2.89 o
   9   6   9        2.22        2.30     13.45 o
  -8   7   9        0.26       -3.47      4.12 o
  -7   7   9        2.52       -4.36      4.36 o
  -6   7   9       50.37       46.12      5.49 o
  -5   7   9      124.92      131.29      7.34 o
  -4   7   9        2.07       -1.23      2.56 o
  -3   7   9       17.24       13.10      2.29 o
  -2   7   9       15.22       17.98      2.69 o
  -1   7   9        0.35       -0.49      2.61 o
   0   7   9      131.17      135.45      6.69 o
   1   7   9       27.25       26.56      3.41 o
   2   7   9      148.44      171.53      6.88 o
   3   7   9       67.80       66.59      5.01 o
   4   7   9       74.01       89.77      7.37 o
   5   7   9        3.18        2.35      3.63 o
   6   7   9        7.93        9.94      3.61 o
   7   7   9        0.00        0.17      3.78 o
   8   7   9       11.59       13.80      6.52 o
  -7   8   9        0.59       -4.58      4.58 o
  -6   8   9       15.45       12.89      4.27 o
  -5   8   9        0.12       -3.18      3.18 o
  -4   8   9       24.66       21.31      4.34 o
  -3   8   9       48.52       52.14      5.54 o
  -2   8   9        5.57        5.99      2.72 o
  -1   8   9       27.18       22.44      4.87 o
   0   8   9       11.58       11.02      3.41 o
   1   8   9       26.99       32.56      4.16 o
   2   8   9      224.47      269.64     10.54 o
   3   8   9      123.74      147.07      8.91 o
   4   8   9       16.34       20.11      5.31 o
   5   8   9       71.04       75.20      6.12 o
   6   8   9       15.56       20.29      4.24 o
   7   8   9       11.04       12.63      3.37 o
   8   8   9       11.41        5.06      6.17 o
  -6   9   9       10.58        4.15      5.02 o
  -5   9   9        4.52        2.59      4.05 o
  -4   9   9        0.12       -3.28      3.28 o
  -3   9   9       18.09       17.30      4.10 o
  -2   9   9        0.05       -1.33      3.29 o
  -1   9   9       92.92       97.99      5.06 o
   0   9   9       21.29       20.29      3.22 o
   1   9   9        6.33       10.89      4.27 o
   2   9   9       28.41       27.25      4.82 o
   3   9   9       39.57       38.87      4.63 o
   4   9   9       51.58       54.14      5.23 o
   5   9   9        0.01       -0.39      2.95 o
   6   9   9        4.66        8.17      3.38 o
   7   9   9        0.22        6.30      5.71 o
  -5  10   9        0.09       -6.57      6.57 o
  -4  10   9        9.98        1.75      4.51 o
  -3  10   9        0.11       -2.29      4.74 o
  -2  10   9        7.25        4.50      4.32 o
  -1  10   9        1.74        0.22      3.63 o
   0  10   9        5.98        4.15      4.12 o
   1  10   9      147.28      159.41      9.64 o
   2  10   9        6.32        4.36      3.36 o
   3  10   9        2.92        3.61      5.73 o
   4  10   9       11.49       11.63      3.48 o
   5  10   9        3.22        3.30      3.00 o
   6  10   9        7.34        4.87      5.38 o
  -4  11   9        1.63       -6.68      6.68 o
  -3  11   9       10.08        1.12      4.59 o
  -2  11   9        0.15       -0.33      4.60 o
  -1  11   9        6.03        5.84      4.12 o
   0  11   9        5.67        4.77      4.14 o
   1  11   9       20.76       23.68      7.04 o
   2  11   9        0.03       -5.36      6.68 o
   3  11   9       30.47       38.21      7.18 o
   4  11   9        6.26        4.63      3.39 o
   5  11   9       25.01       23.26      6.24 o
  -2  12   9       13.83       13.31      5.73 o
  -1  12   9       25.91       25.40      6.21 o
   0  12   9        0.12       -3.63      3.63 o
   1  12   9        0.06        2.30      4.19 o
   2  12   9       17.84       11.80      4.75 o
   3  12   9        1.70        4.61      4.79 o
  -3  -9  10        1.16        3.55      3.47 o
  -2  -9  10        4.07        2.30      3.67 o
  -1  -9  10        0.59       -1.36      3.17 o
   0  -9  10        6.05        7.65      7.58 o
   1  -9  10        0.00       -4.52      4.52 o
   2  -9  10        4.41       -4.83      4.83 o
  -5  -8  10       19.51       16.88      4.28 o
  -4  -8  10        7.99       11.13      3.53 o
  -3  -8  10        4.39        5.10      3.14 o
  -2  -8  10        1.02        6.33      3.30 o
  -1  -8  10       42.35       37.22      6.32 o
   0  -8  10       12.11       15.65      3.96 o
   1  -8  10        3.86        4.57      4.21 o
   2  -8  10        1.59       -0.19      4.26 o
   3  -8  10        0.00       -4.07      4.07 o
   4  -8  10        0.96       -0.04      4.03 o
  -6  -7  10        0.00        5.20      3.85 o
  -5  -7  10       26.83       29.24      4.25 o
  -4  -7  10        1.48        2.92      2.83 o
  -3  -7  10       12.28       12.54      3.44 o
  -2  -7  10        9.51        8.67      3.51 o
  -1  -7  10        0.03        3.48      2.78 o
   0  -7  10       25.52       27.02      4.41 o
   1  -7  10       48.19       52.14      6.72 o
   2  -7  10        8.07       12.26      4.59 o
   3  -7  10       61.17       54.04      7.28 o
   4  -7  10        1.03        3.29      4.34 o
   5  -7  10        0.97       -5.24      6.96 o
   6  -7  10        9.90       -5.33      8.75 o
  -7  -6  10       26.63       26.43      4.69 o
  -6  -6  10        3.65        8.15      3.72 o
  -5  -6  10        6.93        4.02      3.51 o
  -4  -6  10        0.40        3.05      2.91 o
  -3  -6  10        9.33        5.46      2.90 o
  -2  -6  10       16.73       22.04      3.41 o
  -1  -6  10        3.59        3.60      2.95 o
   0  -6  10        8.29        5.75      2.82 o
   1  -6  10       15.21       18.95      4.56 o
   2  -6  10        0.27       -3.44      3.44 o
   3  -6  10        2.08       -3.00      4.21 o
   4  -6  10        6.08        9.82     10.90 o
   5  -6  10        1.96       -4.68      4.68 o
   6  -6  10        1.94       -4.76      4.76 o
  -7  -5  10        9.09        6.75      3.98 o
  -6  -5  10        0.21        4.64      3.42 o
  -5  -5  10       64.57       60.01      5.63 o
  -4  -5  10        8.05       10.10      3.01 o
  -3  -5  10        9.76       14.65      3.74 o
  -2  -5  10        4.23       -0.27      2.56 o
  -1  -5  10       38.11       36.23      3.85 o
   0  -5  10        2.69        0.99      3.22 o
   1  -5  10       16.98       14.45      3.24 o
   2  -5  10        0.08       -2.82      2.82 o
   3  -5  10        0.28       -1.70      3.91 o
   4  -5  10        0.63       -1.74      2.71 o
   5  -5  10      134.76      152.42     11.11 o
   6  -5  10       54.02       59.98      5.48 o
   7  -5  10        0.36       -3.24      3.24 o
  -8  -4  10        2.11        3.97      4.52 o
  -7  -4  10      103.95      108.99      6.72 o
  -6  -4  10       61.76       60.38      5.46 o
  -5  -4  10        4.26        1.38      3.01 o
  -4  -4  10        5.87        3.55      2.70 o
  -3  -4  10       10.74        5.73      3.00 o
  -2  -4  10       41.31       48.19      4.00 o
  -1  -4  10       61.83       56.32      7.40 o
   0  -4  10        0.02       -1.84      1.84 o
   1  -4  10      178.08      184.60      6.53 o
   2  -4  10        0.74        0.79      2.12 o
   3  -4  10        1.95       -1.41      1.97 o
   4  -4  10        0.10       -2.02      2.02 o
   5  -4  10       16.48       16.95      3.19 o
   6  -4  10        0.22       -2.45      2.45 o
   7  -4  10        2.93       -2.40      2.74 o
   8  -4  10        2.26       -3.57      3.57 o
  -8  -3  10        1.37       -3.86      4.43 o
  -7  -3  10       40.56       30.62      4.35 o
  -6  -3  10       67.99       67.27      5.41 o
  -5  -3  10        0.09       -3.88      4.03 o
  -4  -3  10       59.29       61.73      5.07 o
  -3  -3  10      341.35      342.99      8.49 o
  -2  -3  10        7.13        5.05      1.76 o
  -1  -3  10       15.06       19.33      2.10 o
   0  -3  10       50.57       51.01      3.78 o
   1  -3  10       16.76       11.10      2.62 o
   2  -3  10      108.06      106.77      5.75 o
   3  -3  10      178.98      183.53      5.40 o
   4  -3  10       69.69       79.52      4.35 o
   5  -3  10       75.24       69.37      4.44 o
   6  -3  10        3.44        6.53      3.47 o
   7  -3  10        2.80       -2.95      3.47 o
   8  -3  10        4.21       -0.65      3.49 o
  -8  -2  10       16.91       14.35      5.52 o
  -7  -2  10       12.87        8.66      4.78 o
  -6  -2  10       28.91       38.11      6.40 o
  -5  -2  10       30.89       25.99      3.60 o
  -4  -2  10      206.05      238.66     10.42 o
  -3  -2  10       24.62       22.39      2.45 o
  -2  -2  10      128.22      137.53      4.61 o
  -1  -2  10        1.78        2.46      1.56 o
   0  -2  10        8.38       15.56      2.90 o
   1  -2  10       96.90      102.54      4.85 o
   2  -2  10      242.37      288.55      8.75 o
   3  -2  10      406.67      419.83      7.56 o
   4  -2  10        1.13        2.23      2.28 o
   5  -2  10       48.78       49.44      4.01 o
   6  -2  10       21.21       16.88      3.47 o
   7  -2  10       15.25       10.66      3.38 o
   8  -2  10        0.01       -5.27      6.08 o
   9  -2  10        4.23        8.82      7.84 o
  -9  -1  10       12.65        7.26      5.49 o
  -8  -1  10        1.91       -4.94      4.94 o
  -7  -1  10        5.70        8.53      4.59 o
  -6  -1  10       19.44       14.31      2.97 o
  -5  -1  10       27.16       29.17      3.37 o
  -4  -1  10        0.89        2.43      2.65 o
  -3  -1  10        1.41        1.59      1.41 o
  -2  -1  10        4.07        5.01      1.85 o
  -1  -1  10       62.67       56.50      3.11 o
   0  -1  10      326.90      319.38      6.18 o
   1  -1  10      171.67      182.83      5.92 o
   2  -1  10        2.25        3.66      1.69 o
   3  -1  10       94.87       88.39      5.80 o
   4  -1  10      217.40      231.00      6.49 o
   5  -1  10        0.79        1.79      2.56 o
   6  -1  10        9.65        9.67      3.09 o
   7  -1  10      146.38      166.82      7.10 o
   8  -1  10       59.59       67.41      6.18 o
   9  -1  10        0.71        2.02      3.99 o
  -9   0  10       22.32       17.65      9.57 o
  -8   0  10        6.30        5.46      4.58 o
  -7   0  10       17.28       17.06      6.01 o
  -6   0  10        0.05       -3.21      3.21 o
  -5   0  10      321.97      312.24      7.85 o
  -4   0  10        7.55        8.62      2.76 o
  -3   0  10       42.96       45.00      2.31 o
  -2   0  10      137.64      117.12      4.77 o
  -1   0  10        2.16        0.47      2.79 o
   0   0  10       81.14       83.52      5.03 o
   1   0  10      700.68      649.86      9.23 o
   2   0  10        2.60        2.59      1.62 o
   3   0  10       94.53       89.28      4.29 o
   4   0  10      136.01      144.13      5.70 o
   5   0  10       45.48       45.09      4.04 o
   6   0  10        7.45        5.16      2.67 o
   7   0  10        1.24        3.37      2.98 o
   8   0  10        0.72       -0.54      3.48 o
   9   0  10       14.23       10.34      4.34 o
  -9   1  10       11.67       11.18      5.49 o
  -8   1  10        6.35        3.91      4.83 o
  -7   1  10        7.83        4.81      4.61 o
  -6   1  10       19.87       21.07      4.03 o
  -5   1  10        7.54       10.56      3.58 o
  -4   1  10       31.84       39.62      4.15 o
  -3   1  10        8.18        5.78      1.90 o
  -2   1  10        0.00        0.84      2.12 o
  -1   1  10       90.49       95.11      9.15 o
   0   1  10       72.17       60.49      5.02 o
   1   1  10       94.15       88.42      5.18 o
   2   1  10       29.94       34.71      2.68 o
   3   1  10       94.27      111.39      4.87 o
   4   1  10       73.89       70.00      4.49 o
   5   1  10       12.92        3.81      2.94 o
   6   1  10        6.24       10.66      3.12 o
   7   1  10        0.29        1.61      3.10 o
   8   1  10       47.88       40.50      6.26 o
   9   1  10        0.07       -1.12      3.85 o
  -9   2  10       28.18       19.46      5.90 o
  -8   2  10        4.61        2.65      3.93 o
  -7   2  10       58.15       66.83      7.77 o
  -6   2  10        6.88        9.15      4.33 o
  -5   2  10       35.72       34.47      6.34 o
  -4   2  10        7.91       10.96      1.95 o
  -3   2  10      191.99      185.52      6.11 o
  -2   2  10        2.04        1.98      3.05 o
  -1   2  10      367.23      371.79      7.90 o
   0   2  10        7.62        5.60      2.15 o
   1   2  10        0.01       -0.35      0.96 o
   2   2  10      164.27      162.56      4.42 o
   3   2  10      111.55      108.34      4.76 o
   4   2  10       20.71       25.73      3.21 o
   5   2  10      347.96      371.51      8.65 o
   6   2  10       26.90       28.01      3.58 o
   7   2  10        8.11        5.04      2.96 o
   8   2  10       35.32       30.25      4.83 o
   9   2  10        0.84       -0.65      3.42 o
  -9   3  10        0.19       -2.01      4.73 o
  -8   3  10       17.48       14.69      4.62 o
  -7   3  10       79.57       89.89      9.89 o
  -6   3  10        7.84        6.21      3.60 o
  -5   3  10        0.46       -2.65      2.65 o
  -4   3  10       98.85      115.10      5.29 o
  -3   3  10       21.99       32.32      3.68 o
  -2   3  10       46.29       47.76      3.74 o
  -1   3  10        9.00        6.28      2.14 o
   0   3  10      162.00      196.07      7.24 o
   1   3  10       54.80       51.62      3.51 o
   2   3  10      228.47      240.65      5.27 o
   3   3  10       65.43       52.10      2.95 o
   4   3  10       22.80       23.06      2.72 o
   5   3  10       19.71       14.53      2.94 o
   6   3  10       68.41       71.02      5.44 o
   7   3  10       21.39       26.34      4.34 o
   8   3  10        2.85        1.35      3.44 o
   9   3  10       14.12       13.34      3.98 o
  -8   4  10        6.42       -1.51      4.00 o
  -7   4  10       39.56       40.11      5.22 o
  -6   4  10        0.81       -2.14      4.04 o
  -5   4  10        6.90        7.53      2.49 o
  -4   4  10       37.81       33.57      3.07 o
  -3   4  10      483.87      515.21     11.53 o
  -2   4  10       63.37       82.61      5.13 o
  -1   4  10        2.62        4.17      1.74 o
   0   4  10      505.18      516.67     11.43 o
   1   4  10       52.80       46.75      2.98 o
   2   4  10       29.18       31.45      2.05 o
   3   4  10       84.68       75.48      3.29 o
   4   4  10        5.25       -0.83      1.93 o
   5   4  10        9.53       10.46      3.06 o
   6   4  10       22.25       24.02      3.93 o
   7   4  10       17.69       16.96      3.78 o
   8   4  10       63.67       62.13      5.56 o
   9   4  10        9.52        8.33      3.78 o
  -8   5  10        0.64       -2.06      3.96 o
  -7   5  10        1.66        5.43      3.75 o
  -6   5  10        5.92        8.59      3.62 o
  -5   5  10       39.67       44.76      3.79 o
  -4   5  10      124.09      151.24      6.64 o
  -3   5  10       14.69       14.89      2.71 o
  -2   5  10      420.18      439.86      6.62 o
  -1   5  10      100.23      109.54      3.99 o
   0   5  10        4.31        3.46      2.64 o
   1   5  10        1.40        3.03      4.49 o
   2   5  10      204.03      219.34      6.37 o
   3   5  10      101.17       96.44      4.62 o
   4   5  10        0.14        2.97      1.82 o
   5   5  10       17.11        9.60      3.25 o
   6   5  10        4.06        4.18      3.00 o
   7   5  10        1.13       -1.93      3.26 o
   8   5  10       18.80       21.65      5.75 o
   9   5  10        0.07       -2.96      5.20 o
  -8   6  10        0.04       -4.41      6.30 o
  -7   6  10        0.09       -4.88      4.88 o
  -6   6  10        2.41       -2.51      5.22 o
  -5   6  10      139.67      163.16      7.76 o
  -4   6  10        0.12        2.55      3.00 o
  -3   6  10        3.12       -1.09      2.88 o
  -2   6  10       49.20       62.34      5.03 o
  -1   6  10      261.25      261.38      8.11 o
   0   6  10       98.39      101.55     10.33 o
   1   6  10      190.32      185.47     10.38 o
   2   6  10       10.18        5.91      2.60 o
   3   6  10        2.62        1.11      2.95 o
   4   6  10       99.43       95.11      7.08 o
   5   6  10        0.76       -1.37      3.46 o
   6   6  10       50.49       57.24      6.03 o
   7   6  10        6.49       15.43      6.32 o
   8   6  10       16.91       15.69      4.54 o
  -7   7  10        0.76       -3.13      4.14 o
  -6   7  10       25.72       21.76      6.57 o
  -5   7  10       73.99       69.25      6.21 o
  -4   7  10        1.49        2.10      3.18 o
  -3   7  10       19.70       18.62      3.37 o
  -2   7  10       14.30       16.68      3.42 o
  -1   7  10        0.17       -1.03      2.85 o
   0   7  10       41.52       42.56      5.42 o
   1   7  10        0.75       -2.46      2.46 o
   2   7  10       52.79       57.90      4.92 o
   3   7  10        1.72        1.97      3.10 o
   4   7  10       51.29       49.13      5.56 o
   5   7  10        0.09        0.48      3.38 o
   6   7  10        8.02        1.34      4.47 o
   7   7  10       14.84       12.27      5.22 o
   8   7  10        0.50       -0.29      3.76 o
  -6   8  10        4.81        2.28      4.70 o
  -5   8  10        0.04       -1.98      3.64 o
  -4   8  10       18.62       16.07      5.18 o
  -3   8  10        1.40       -1.97      3.50 o
  -2   8  10        0.16        4.33      3.39 o
  -1   8  10       23.81       25.14      4.26 o
   0   8  10        2.38       -2.61      2.61 o
   1   8  10       45.20       57.50      8.34 o
   2   8  10      165.26      170.56      8.39 o
   3   8  10        1.11        3.31      3.49 o
   4   8  10        4.38        2.85      4.20 o
   5   8  10        3.31        2.32      3.48 o
   6   8  10        8.87        2.13      3.31 o
   7   8  10        1.99        1.89      3.67 o
  -6   9  10        4.75        5.55      4.68 o
  -5   9  10        1.42       -2.02      4.98 o
  -4   9  10        5.49        1.14      3.38 o
  -3   9  10       42.73       50.58      5.74 o
  -2   9  10        6.69        1.74      3.62 o
  -1   9  10       30.46       25.89      4.36 o
   0   9  10       48.69       54.64      5.43 o
   1   9  10        2.28       -1.15      3.41 o
   2   9  10       49.00       56.80      7.07 o
   3   9  10       16.83       19.97      5.05 o
   4   9  10        7.36        8.00      4.01 o
   5   9  10       10.35       12.63      6.98 o
   6   9  10       25.33       27.14      4.62 o
  -5  10  10        0.00       -4.19      9.64 o
  -4  10  10        2.03       -2.99      6.85 o
  -3  10  10       18.69       16.04      5.33 o
  -2  10  10        0.76       -0.56      5.90 o
  -1  10  10        0.13        2.25      4.18 o
   0  10  10       12.62       12.70      4.54 o
   1  10  10        0.23        2.46      4.22 o
   2  10  10        5.45        6.09      4.48 o
   3  10  10        0.74       -3.07      3.07 o
   4  10  10       18.02       10.24      3.93 o
   5  10  10       29.44       47.03      5.21 o
  -3  11  10        5.26       -2.49      4.13 o
  -2  11  10        0.46        1.86      4.74 o
  -1  11  10       22.42       18.09      5.46 o
   0  11  10        0.12        2.06      4.54 o
   1  11  10        2.52       -2.67      4.27 o
   2  11  10        0.76       -3.50      3.50 o
   3  11  10        5.76        3.67      3.95 o
   4  11  10        0.75       -1.45      4.27 o
  -3  -8  11        0.00        0.53      3.77 o
  -2  -8  11        2.98        4.31      3.41 o
  -1  -8  11       29.01       34.30      5.49 o
   0  -8  11       31.13       30.25      5.71 o
   1  -8  11        7.07       -0.69      4.24 o
   2  -8  11        4.04       -5.43      7.06 o
   3  -8  11        0.65       -3.22      4.62 o
  -5  -7  11        0.00       -2.42      3.35 o
  -4  -7  11       12.41       10.17      3.50 o
  -3  -7  11        4.06        5.40      3.09 o
  -2  -7  11        7.64        5.42      3.45 o
  -1  -7  11       13.67       12.29      3.32 o
   0  -7  11        0.11        2.18      3.36 o
   1  -7  11       11.14        7.04      3.80 o
   2  -7  11       17.80       12.73      7.17 o
   3  -7  11       19.31       15.71      5.19 o
   4  -7  11        0.34       -6.95      6.95 o
  -6  -6  11        0.10       -1.23      3.78 o
  -5  -6  11       51.03       58.48      6.00 o
  -4  -6  11        6.51        8.76      3.35 o
  -3  -6  11       40.93       38.12      4.36 o
  -2  -6  11        2.98        9.86      3.76 o
  -1  -6  11        1.35        0.81      3.02 o
   0  -6  11        0.17        3.77      2.78 o
   1  -6  11        7.67        1.96      3.25 o
   2  -6  11        7.64        2.47      3.33 o
   3  -6  11       10.95        2.39      5.23 o
   4  -6  11        0.57       -2.28      5.62 o
   5  -6  11       10.86        4.38      5.64 o
  -6  -5  11        0.52       -3.18      3.18 o
  -5  -5  11       40.09       55.98      6.71 o
  -4  -5  11        0.28        1.24      2.64 o
  -3  -5  11        4.82        7.43      3.33 o
  -2  -5  11       29.02       31.70      3.99 o
  -1  -5  11      117.06      132.03      6.23 o
   0  -5  11        2.01       -0.09      2.47 o
   1  -5  11        5.24        9.23      3.31 o
   2  -5  11       12.18       14.43      3.48 o
   3  -5  11        7.74        2.35      4.84 o
   4  -5  11        2.62       -1.70      4.00 o
   5  -5  11       17.08       12.95      5.35 o
   6  -5  11       16.63       13.88      6.17 o
  -7  -4  11       41.46       55.02      5.81 o
  -6  -4  11       19.20       21.72      5.40 o
  -5  -4  11        1.04       -2.26      3.31 o
  -4  -4  11        7.50        7.25      3.19 o
  -3  -4  11       23.08       26.66      4.06 o
  -2  -4  11        0.00       -2.02      2.41 o
  -1  -4  11        7.70        7.89      2.89 o
   0  -4  11        7.15        5.94      3.00 o
   1  -4  11       81.64       83.27      4.91 o
   2  -4  11       34.77       35.26      3.46 o
   3  -4  11       15.59       19.29      3.29 o
   4  -4  11        1.43       -0.48      2.50 o
   5  -4  11       59.18       58.53      4.48 o
   6  -4  11        0.29       -2.78      2.78 o
   7  -4  11        1.11        0.50      4.16 o
  -7  -3  11       25.32       20.65      5.50 o
  -6  -3  11        5.87       11.41      3.79 o
  -5  -3  11        0.80       -2.64      2.64 o
  -4  -3  11        7.76       16.11      3.89 o
  -3  -3  11      278.46      302.01      8.38 o
  -2  -3  11        2.80       -0.08      4.33 o
  -1  -3  11        2.79        0.85      2.09 o
   0  -3  11       60.76       70.19      4.15 o
   1  -3  11        1.90        1.62      2.27 o
   2  -3  11       14.73       16.58      2.79 o
   3  -3  11       56.16       52.88      4.16 o
   4  -3  11      126.15      139.62      6.17 o
   5  -3  11       42.49       39.23      3.89 o
   6  -3  11        0.09       -2.60      2.60 o
   7  -3  11        0.74       -1.65      3.41 o
  -8  -2  11        4.04       -4.11      4.44 o
  -7  -2  11        0.07       -3.64      3.64 o
  -6  -2  11        2.97       -3.02      3.19 o
  -5  -2  11        8.28       11.24      4.04 o
  -4  -2  11       53.91       54.80      5.24 o
  -3  -2  11       33.61       34.63      4.43 o
  -2  -2  11       31.85       26.20      4.43 o
  -1  -2  11       29.07       23.75      2.98 o
   0  -2  11        0.00        1.00      1.97 o
   1  -2  11       50.60       49.04      4.12 o
   2  -2  11       32.30       30.14      3.35 o
   3  -2  11       71.56       68.15      3.67 o
   4  -2  11       32.88       35.79      3.53 o
   5  -2  11        0.01       -1.20      2.48 o
   6  -2  11        1.91       -0.66      2.83 o
   7  -2  11        0.15        1.22      3.01 o
   8  -2  11        0.42       -1.79      3.41 o
  -8  -1  11        6.73       -0.36      4.51 o
  -7  -1  11        5.90       -4.90      4.90 o
  -6  -1  11       45.65       51.10      5.59 o
  -5  -1  11       38.08       27.26      3.61 o
  -4  -1  11       25.69       27.18      4.49 o
  -3  -1  11        0.10       -1.09      2.47 o
  -2  -1  11        0.37        2.39      2.47 o
  -1  -1  11      201.94      211.32      7.04 o
   0  -1  11      104.44       97.88      4.54 o
   1  -1  11      371.41      416.77      9.23 o
   2  -1  11       10.71        9.77      2.58 o
   3  -1  11       26.58       24.08      2.33 o
   4  -1  11       19.27       21.49      3.06 o
   5  -1  11       23.49       26.33      3.74 o
   6  -1  11       11.01        9.74      3.06 o
   7  -1  11       64.81       65.33      5.45 o
   8  -1  11       24.36       19.11      4.49 o
  -8   0  11        0.07        0.18      4.53 o
  -7   0  11       27.85       25.22      5.51 o
  -6   0  11        4.97        7.52      3.67 o
  -5   0  11      111.02      134.48      7.63 o
  -4   0  11        1.49       -2.55      2.55 o
  -3   0  11       13.32        7.51      2.09 o
  -2   0  11       79.21       65.13      6.33 o
  -1   0  11        1.67        2.38      2.03 o
   0   0  11       27.59       36.75      2.87 o
   1   0  11        1.48        3.93      2.52 o
   2   0  11      244.24      230.18      5.63 o
   3   0  11       43.63       40.25      3.76 o
   4   0  11       15.52       20.64      3.14 o
   5   0  11       13.37       22.13      3.42 o
   6   0  11        8.39        1.67      3.11 o
   7   0  11        1.46       -2.13      3.30 o
   8   0  11        4.04        7.03      3.88 o
  -8   1  11       13.85       15.49      5.34 o
  -7   1  11       12.69       13.23      5.39 o
  -6   1  11       15.04        8.64      4.19 o
  -5   1  11       11.50        8.83      3.83 o
  -4   1  11        3.63        3.46      2.88 o
  -3   1  11       97.74       96.03      4.38 o
  -2   1  11        2.58       -0.71      2.29 o
  -1   1  11      410.03      446.37     10.13 o
   0   1  11        9.69        3.35      2.30 o
   1   1  11      140.91      147.15      6.91 o
   2   1  11       81.29       72.00      4.12 o
   3   1  11       74.45       64.09      4.85 o
   4   1  11        8.84        4.77      3.04 o
   5   1  11       48.96       52.19      4.38 o
   6   1  11       38.59       39.23      4.42 o
   7   1  11        5.63       -0.82      3.40 o
   8   1  11       10.33        6.81      3.71 o
  -8   2  11        5.78        5.18      7.12 o
  -7   2  11      101.34      110.63     10.24 o
  -6   2  11        0.20       -0.80      4.09 o
  -5   2  11        9.11        3.34      3.70 o
  -4   2  11        2.05       -3.28      3.28 o
  -3   2  11        0.01        0.38      2.07 o
  -2   2  11      168.96      192.32      7.76 o
  -1   2  11       46.48       60.78      5.06 o
   0   2  11       86.13       86.74      6.26 o
   1   2  11       92.30       83.14      2.13 o
   2   2  11        1.24       -0.10      1.90 o
   3   2  11        0.00       -2.90      2.90 o
   4   2  11       12.58       15.99      3.10 o
   5   2  11      114.12      100.99      5.52 o
   6   2  11        9.90       10.11      3.15 o
   7   2  11       29.37       44.63      5.06 o
   8   2  11       24.91       33.35      4.97 o
  -8   3  11        0.84       -2.75      4.67 o
  -7   3  11        7.69       14.12      6.08 o
  -6   3  11        2.24       -1.32      4.05 o
  -5   3  11       10.61        4.31      4.27 o
  -4   3  11       29.22       20.59      4.93 o
  -3   3  11       61.94       51.63      7.61 o
  -2   3  11       20.38       17.75      2.49 o
  -1   3  11      313.78      330.98      9.76 o
   0   3  11        0.69        2.32      1.99 o
   1   3  11      110.73       98.77      3.76 o
   2   3  11       29.88       27.74      2.33 o
   3   3  11       15.43       17.01      3.79 o
   4   3  11       12.98       16.95      2.98 o
   5   3  11        5.54        4.67      2.64 o
   6   3  11       26.43       26.50      4.10 o
   7   3  11        8.77       12.79      3.86 o
   8   3  11        0.95       -0.98      3.37 o
  -8   4  11        1.82       -1.45      3.80 o
  -7   4  11       20.17       23.07      5.02 o
  -6   4  11        0.50       -1.54      3.35 o
  -5   4  11        0.07       -1.66      2.80 o
  -4   4  11        0.28        0.79      2.10 o
  -3   4  11      152.76      163.12      6.93 o
  -2   4  11       54.61       45.38      6.35 o
  -1   4  11       41.41       51.83      4.81 o
   0   4  11      110.17      105.54      6.18 o
   1   4  11       13.97       20.67      2.46 o
   2   4  11        0.19        0.64      2.56 o
   3   4  11       77.99       94.03      5.98 o
   4   4  11      169.90      170.16      5.98 o
   5   4  11        7.92        5.71      3.48 o
   6   4  11       27.55       14.27      3.98 o
   7   4  11        7.42        4.52      3.74 o
   8   4  11        4.14        1.67      3.39 o
  -7   5  11        0.01       -2.38      3.76 o
  -6   5  11        1.66        4.31      4.57 o
  -5   5  11        6.20        5.76      4.68 o
  -4   5  11       80.52       84.45      4.83 o
  -3   5  11       78.99       91.08      4.49 o
  -2   5  11        3.57        6.59      1.90 o
  -1   5  11       33.08       39.15      3.99 o
   0   5  11        0.45        0.71      2.91 o
   1   5  11        0.02       -2.17      2.54 o
   2   5  11       25.53       32.37      4.20 o
   3   5  11      135.19      124.46      8.31 o
   4   5  11       31.94       45.06      4.56 o
   5   5  11        4.42        3.63      4.06 o
   6   5  11        5.55        8.79      3.89 o
   7   5  11        6.12        5.34      3.68 o
   8   5  11        4.67       11.21      6.07 o
  -7   6  11        2.57        0.73      6.02 o
  -6   6  11        9.19        5.47      4.91 o
  -5   6  11      121.30      141.94     13.92 o
  -4   6  11       45.07       38.78      4.40 o
  -3   6  11        4.34        0.47      3.19 o
  -2   6  11       19.06       20.84      3.46 o
  -1   6  11       19.33       20.13      3.60 o
   0   6  11       87.95      105.73      6.72 o
   1   6  11       62.94       53.96      9.20 o
   2   6  11       22.35       21.22      3.73 o
   3   6  11       58.23       57.86      5.68 o
   4   6  11       39.45       41.03      5.30 o
   5   6  11       22.02       25.79      4.75 o
   6   6  11       66.23       65.75      7.21 o
   7   6  11       60.82       55.12      6.95 o
   8   6  11        0.08       -2.29      3.91 o
  -6   7  11       10.37       -0.41      4.96 o
  -5   7  11        9.63       17.77      5.45 o
  -4   7  11       15.15       12.04      3.64 o
  -3   7  11       12.37       17.30      4.47 o
  -2   7  11       67.62       66.66      5.27 o
  -1   7  11       17.87       16.37      3.74 o
   0   7  11        0.68        1.09      2.93 o
   1   7  11       73.49       79.96      7.47 o
   2   7  11        2.21        6.47      3.12 o
   3   7  11        3.27        1.92      3.79 o
   4   7  11       38.43       33.71      5.93 o
   5   7  11        1.79        6.05      3.92 o
   6   7  11       66.39       73.94      7.04 o
   7   7  11       71.32       85.99     11.24 o
  -6   8  11        0.14       -3.34      4.24 o
  -5   8  11       13.57        1.13      5.07 o
  -4   8  11        0.16       -1.17      3.00 o
  -3   8  11       14.60        5.80      4.03 o
  -2   8  11       19.01       13.25      4.11 o
  -1   8  11        6.56        8.17      3.69 o
   0   8  11        2.08        1.25      2.97 o
   1   8  11        2.72        3.75      3.55 o
   2   8  11       10.91       11.76      4.21 o
   3   8  11       11.69       15.75      5.48 o
   4   8  11        0.19        1.81      3.99 o
   5   8  11       34.06       36.51      5.53 o
   6   8  11       22.00       22.85      5.29 o
  -5   9  11        1.82       -0.39      6.59 o
  -4   9  11        0.37        1.06      3.51 o
  -3   9  11        1.08        1.18      3.58 o
  -2   9  11       16.66        9.61      4.25 o
  -1   9  11       25.17       27.75      4.64 o
   0   9  11        0.84        4.14      5.96 o
   1   9  11        0.09        0.20      4.19 o
   2   9  11       11.61        8.34      4.52 o
   3   9  11        1.33       -2.52      3.44 o
   4   9  11        0.96       -1.37      2.98 o
   5   9  11        0.17        1.34      3.65 o
   6   9  11        2.31       -1.18      3.33 o
  -4  10  11        0.54      -12.43     12.43 o
  -3  10  11        7.29        2.96      4.57 o
  -2  10  11        3.43        0.81      4.82 o
  -1  10  11        3.74        4.06      4.54 o
   0  10  11       19.71       15.70      5.48 o
   1  10  11       11.08        7.52      4.95 o
   2  10  11       10.97       10.45      4.97 o
   3  10  11        3.29       -1.25      4.81 o
   4  10  11        1.74        1.93      3.49 o
  -1  11  11        0.18        7.95      4.65 o
   0  11  11        9.03        2.83      5.27 o
   1  11  11        0.18       -1.77      4.36 o
   2  11  11        2.47       -3.89      3.89 o
  -3  -7  12        0.32       -3.71      3.71 o
  -2  -7  12        3.07        6.37      4.15 o
  -1  -7  12        9.12        3.92      3.50 o
   0  -7  12       11.49       11.32      3.73 o
   1  -7  12        0.33       -3.93      3.93 o
   2  -7  12        0.95        3.62      6.21 o
   3  -7  12        0.10       -4.95      4.95 o
  -5  -6  12       28.09       29.94      9.26 o
  -4  -6  12        2.26       -2.40      3.88 o
  -3  -6  12       22.44       27.53      8.88 o
  -2  -6  12        4.01        0.43      4.07 o
  -1  -6  12        0.82        1.71      3.51 o
   0  -6  12        0.94       -1.24      4.74 o
   1  -6  12        3.50        3.48      5.45 o
   2  -6  12        0.72       -1.63      4.30 o
   3  -6  12       23.04       12.83     10.70 o
   4  -6  12        5.36       -1.98     12.85 o
  -5  -5  12       16.47       10.57      5.02 o
  -4  -5  12        0.56        1.24      3.45 o
  -3  -5  12       32.90       32.96     11.49 o
  -2  -5  12       52.11       55.72      4.84 o
  -1  -5  12       98.22      110.98      6.24 o
   0  -5  12        0.24        1.88      2.85 o
   1  -5  12       12.03        8.69      3.96 o
   2  -5  12        5.46        4.53      9.52 o
   3  -5  12       13.12        5.09      5.68 o
   4  -5  12       10.66       11.11      5.07 o
   5  -5  12        0.07        1.12      4.98 o
  -6  -4  12        4.41        3.32      4.98 o
  -5  -4  12        0.01       -3.30      3.30 o
  -4  -4  12        0.05        1.62      3.81 o
  -3  -4  12       10.94        6.34      4.00 o
  -2  -4  12        0.24        1.23      4.49 o
  -1  -4  12        5.32        6.74      2.98 o
   0  -4  12        7.81        6.37      3.21 o
   1  -4  12        1.66        2.65      2.99 o
   2  -4  12       11.64       11.31      3.71 o
   3  -4  12        2.22       -0.43      9.22 o
   4  -4  12        5.33       -3.82      7.00 o
   5  -4  12       46.70       43.46      6.77 o
   6  -4  12        0.16       -1.89      3.06 o
  -7  -3  12        2.18        2.67      5.83 o
  -6  -3  12        1.50       -0.79      3.42 o
  -5  -3  12        4.04        7.93      3.74 o
  -4  -3  12        6.01        7.26      3.56 o
  -3  -3  12       71.29       76.55      6.19 o
  -2  -3  12        0.63       -4.03      4.03 o
  -1  -3  12       19.85       17.35      2.87 o
   0  -3  12       14.79        6.59      2.42 o
   1  -3  12        0.66       -2.80      2.80 o
   2  -3  12       16.28       14.06      2.99 o
   3  -3  12      121.14      136.29      7.66 o
   4  -3  12       39.91       40.65      5.12 o
   5  -3  12       52.07       53.39      4.75 o
   6  -3  12        0.00        1.24      2.90 o
   7  -3  12        3.30        0.54      3.74 o
  -7  -2  12        9.31        4.52      6.32 o
  -6  -2  12        0.05       -6.59      6.59 o
  -5  -2  12       13.88       10.23      4.90 o
  -4  -2  12       31.57       27.60      4.51 o
  -3  -2  12       43.22       37.40      4.73 o
  -2  -2  12        2.60        1.58      5.08 o
  -1  -2  12       36.72       33.02      3.50 o
   0  -2  12        5.50       -1.98      1.98 o
   1  -2  12       10.32       13.54      2.89 o
   2  -2  12       35.96       50.02      4.13 o
   3  -2  12       12.59       13.11      5.40 o
   4  -2  12        8.51        8.78      3.48 o
   5  -2  12        9.38        9.27      3.01 o
   6  -2  12        0.00       -1.01      2.89 o
   7  -2  12        0.68       -2.97      3.48 o
  -7  -1  12       25.83       18.74      6.19 o
  -6  -1  12        0.16       -5.40      5.40 o
  -5  -1  12       45.37       42.52      4.32 o
  -4  -1  12        0.00       -2.89      2.89 o
  -3  -1  12        0.33       -0.10      3.03 o
  -2  -1  12        0.30       -0.72      3.39 o
  -1  -1  12       23.72       16.86      4.07 o
   0  -1  12       57.09       66.00      3.91 o
   1  -1  12      357.73      397.74     10.23 o
   2  -1  12       10.17        9.41      2.86 o
   3  -1  12       47.33       35.58      4.76 o
   4  -1  12        1.74        1.54      2.77 o
   5  -1  12        9.29        4.69      3.39 o
   6  -1  12        0.59       -0.44      3.00 o
   7  -1  12       36.88       49.34      7.28 o
  -7   0  12       22.17       20.40      5.84 o
  -6   0  12        6.70       -0.40      3.22 o
  -5   0  12        4.43       -3.01      4.09 o
  -4   0  12        4.12        4.04      3.65 o
  -3   0  12       22.25       17.71      3.56 o
  -2   0  12        2.82        4.84      3.00 o
  -1   0  12       32.76       31.59      3.66 o
   0   0  12        1.20        2.76      3.06 o
   1   0  12       79.62       65.21      4.56 o
   2   0  12       44.98       45.28      6.31 o
   3   0  12        1.34        2.28      2.42 o
   4   0  12        7.91        5.68      3.01 o
   5   0  12        0.47       -1.55      3.76 o
   6   0  12       27.95       29.67      4.18 o
   7   0  12       18.22       21.19      4.55 o
   8   0  12        3.10        9.15      4.27 o
  -7   1  12        0.15       -2.38      6.71 o
  -6   1  12       16.63       13.33      5.64 o
  -5   1  12       11.00        5.14      4.94 o
  -4   1  12        2.06       -1.77      3.33 o
  -3   1  12       18.19        7.07      3.45 o
  -2   1  12       27.65       32.53      4.06 o
  -1   1  12      174.08      189.05      7.32 o
   0   1  12       43.92       35.67      3.97 o
   1   1  12        2.33        0.56      4.01 o
   2   1  12       62.14       68.16      4.85 o
   3   1  12       28.54       32.80      4.04 o
   4   1  12        2.19        2.33      2.69 o
   5   1  12       49.28       47.40      4.46 o
   6   1  12       13.56       13.17      3.52 o
   7   1  12       43.53       42.19      5.14 o
   8   1  12        6.43       10.93      4.13 o
  -7   2  12       60.43       69.44      8.28 o
  -6   2  12        1.12       -4.43      6.04 o
  -5   2  12       25.69       17.81      4.73 o
  -4   2  12        3.20       -4.63      4.63 o
  -3   2  12       20.05       11.72      3.85 o
  -2   2  12       83.01       69.67      6.50 o
  -1   2  12      151.28      166.22      7.55 o
   0   2  12       42.00       48.72      6.21 o
   1   2  12      114.24      109.14     11.32 o
   2   2  12        5.81        5.25      2.42 o
   3   2  12        3.05        3.04      2.88 o
   4   2  12        2.95        3.14      2.83 o
   5   2  12       21.60       29.12      3.76 o
   6   2  12        1.63        7.12      3.34 o
   7   2  12       12.51       14.99      4.30 o
   8   2  12        5.23        3.51      3.98 o
  -7   3  12        3.75        2.99      4.09 o
  -6   3  12        0.05       -0.64      5.11 o
  -5   3  12        0.78        3.14      4.50 o
  -4   3  12        1.06       -1.54      3.39 o
  -3   3  12        0.41       -0.57      2.39 o
  -2   3  12        0.01        0.50      2.65 o
  -1   3  12       71.36       65.21      5.32 o
   0   3  12       24.67       23.53      4.54 o
   1   3  12        2.39       -1.87      1.87 o
   2   3  12        0.53       -2.24      2.50 o
   3   3  12       61.93       64.06      5.90 o
   4   3  12       13.63       17.12      4.17 o
   5   3  12        0.93        2.87      2.64 o
   6   3  12       12.59       11.55      3.67 o
   7   3  12       14.04       13.93      4.87 o
   8   3  12        3.35        5.07      3.85 o
  -7   4  12        0.11       -2.36      4.30 o
  -6   4  12        3.86       -4.44      4.44 o
  -5   4  12        0.12       -2.58      2.58 o
  -4   4  12        2.86        3.35      3.88 o
  -3   4  12      166.23      194.39      9.12 o
  -2   4  12       23.05       28.74      3.70 o
  -1   4  12      143.53      146.08      7.77 o
   0   4  12       14.67       18.78      4.76 o
   1   4  12       57.56       65.96      5.22 o
   2   4  12       21.06       23.57      3.71 o
   3   4  12      112.75      111.36      8.59 o
   4   4  12       37.03       42.13      4.80 o
   5   4  12       28.64       30.00      6.65 o
   6   4  12       14.12       20.07      6.74 o
   7   4  12        8.72       15.01     15.92 o
  -7   5  12        0.41       -6.23      6.23 o
  -6   5  12        0.19       -3.54      4.65 o
  -5   5  12        0.70       -3.38      4.00 o
  -4   5  12       48.75       58.36      6.24 o
  -3   5  12        5.53        2.48      2.81 o
  -2   5  12        7.71        8.51      3.22 o
  -1   5  12        0.01        0.01      2.51 o
   0   5  12        1.12       -1.02      2.65 o
   1   5  12       21.32       20.68      5.01 o
   2   5  12       18.15       13.88      3.58 o
   3   5  12        3.59       -2.28      3.39 o
   4   5  12       15.99        9.84      4.19 o
   5   5  12        0.16       -0.55      3.09 o
   6   5  12        1.68        1.21      3.97 o
   7   5  12        6.05        8.09      4.19 o
  -6   6  12        0.53       -4.93      4.93 o
  -5   6  12      163.84      189.07      9.85 o
  -4   6  12        0.23        0.27      3.94 o
  -3   6  12        0.24        0.75      2.80 o
  -2   6  12        7.46        4.36      3.09 o
  -1   6  12       60.75       57.03      4.77 o
   0   6  12        0.02        4.69      3.29 o
   1   6  12       99.46      109.68      7.97 o
   2   6  12       16.85        9.52      3.46 o
   3   6  12       72.42       70.46      6.80 o
   4   6  12        8.23        3.10      3.83 o
   5   6  12        2.83        0.64      4.36 o
   6   6  12       23.31       18.45      4.83 o
   7   6  12       44.31       58.45      6.57 o
  -6   7  12        4.59       -3.37      5.03 o
  -5   7  12        6.40       17.68      4.99 o
  -4   7  12        1.92       -3.52      5.49 o
  -3   7  12        7.75        6.22      3.63 o
  -2   7  12        3.04        4.73      3.29 o
  -1   7  12        2.23       -2.36      3.11 o
   0   7  12        0.63       -1.87      3.20 o
   1   7  12       28.44       34.43      6.31 o
   2   7  12        3.73        6.07      4.09 o
   3   7  12        7.41       13.94      4.86 o
   4   7  12       10.84        6.73      6.19 o
   5   7  12        0.00       -1.91      6.85 o
   6   7  12       28.42       25.53      5.44 o
  -5   8  12        3.24       -0.75      4.88 o
  -4   8  12        0.84        3.07      4.07 o
  -3   8  12       50.28       67.50      6.60 o
  -2   8  12        3.22        3.12      3.58 o
  -1   8  12       49.17       44.48      6.12 o
   0   8  12        7.50        5.13      3.71 o
   1   8  12       26.37       22.27      5.09 o
   2   8  12        9.98        8.82      4.07 o
   3   8  12       41.43       35.64      6.03 o
   4   8  12        2.43        2.85      3.78 o
   5   8  12       45.11       45.30      5.95 o
   6   8  12       10.25       22.32      4.96 o
  -4   9  12        0.12       -8.29      8.29 o
  -3   9  12        0.15       -0.75      3.49 o
  -2   9  12        0.33        3.32      4.26 o
  -1   9  12        5.08        2.35      3.96 o
   0   9  12        3.90        2.19      5.73 o
   1   9  12        0.35       -2.16      4.67 o
   2   9  12        0.51        1.76      3.71 o
   3   9  12        2.93        4.52      3.67 o
   4   9  12        8.35       10.40      4.09 o
   5   9  12       12.84       16.79      7.13 o
  -2  10  12        4.51       10.87      5.24 o
  -1  10  12        5.68       18.35      6.11 o
   0  10  12        0.68        0.85      4.82 o
   1  10  12       20.54       22.49      5.73 o
   2  10  12        2.87        0.87      4.17 o
   3  10  12        3.00        3.81      4.83 o
  -3  -6  13        3.93       -3.14      6.03 o
  -2  -6  13        1.42       -4.03      8.34 o
  -1  -6  13       12.09       17.32      5.57 o
   0  -6  13        3.40       -0.16      3.68 o
   1  -6  13        4.83        4.05      5.01 o
   2  -6  13        0.03       -4.78      4.78 o
  -4  -5  13        1.38       -3.05      5.82 o
  -3  -5  13       24.71       24.44      6.30 o
  -2  -5  13       53.54       44.91      7.27 o
  -1  -5  13       34.09       43.73      5.73 o
   0  -5  13        0.09       -3.14      3.14 o
   1  -5  13       35.59       39.20      8.53 o
   2  -5  13       11.07       14.30      7.96 o
   3  -5  13        3.13       -0.49      7.17 o
   4  -5  13        4.55       -6.04      6.57 o
  -5  -4  13        2.10       -7.07      7.07 o
  -4  -4  13        0.55        1.81      4.58 o
  -3  -4  13        2.92        0.24      3.37 o
  -2  -4  13        0.05       -1.94      3.56 o
  -1  -4  13        3.45        4.64      4.36 o
   0  -4  13        7.68        3.06      3.68 o
   1  -4  13        7.54       15.02      5.46 o
   2  -4  13       12.79       13.32      4.90 o
   3  -4  13        9.69       22.76      6.05 o
   4  -4  13        0.58       -4.54      5.22 o
   5  -4  13       16.16        5.32      5.75 o
  -6  -3  13        1.01      -12.35     15.80 o
  -5  -3  13        0.05       -2.66      3.23 o
  -4  -3  13       25.15       24.03      6.06 o
  -3  -3  13       20.81       12.01      4.54 o
  -2  -3  13        3.10        2.38      4.41 o
  -1  -3  13        3.27        5.21      4.30 o
   0  -3  13        2.37        3.99      4.67 o
   1  -3  13        2.12       -1.07      4.59 o
   2  -3  13      117.59      131.77     10.48 o
   3  -3  13       74.53       91.65     10.25 o
   4  -3  13       19.93       20.37      8.84 o
   5  -3  13       23.22       20.68      6.15 o
  -6  -2  13        8.80       -4.95      7.66 o
  -5  -2  13        5.56        1.49      3.79 o
  -4  -2  13        0.07       -3.56      3.56 o
  -3  -2  13        7.14        6.61      4.09 o
  -2  -2  13        1.10       -3.88      3.88 o
  -1  -2  13       21.10       15.86      6.98 o
   0  -2  13        5.26       -1.73      3.16 o
   1  -2  13        0.63        2.40      2.69 o
   2  -2  13        1.42        3.27      3.81 o
   3  -2  13        4.59       -0.52      3.22 o
   4  -2  13        7.31        3.80      4.00 o
   5  -2  13        3.23        0.49      3.70 o
   6  -2  13       23.17       26.47      4.41 o
  -6  -1  13        0.94       -5.17      5.17 o
  -5  -1  13       11.95        3.66      3.73 o
  -4  -1  13        9.30       -1.19      4.08 o
  -3  -1  13        4.12        2.31      3.11 o
  -2  -1  13        0.00       -3.13      3.13 o
  -1  -1  13       11.81        8.29      3.15 o
   0  -1  13      122.97      140.15      7.77 o
   1  -1  13       76.86       81.98      5.87 o
   2  -1  13        6.43       13.21      3.86 o
   3  -1  13        8.84       16.49      4.24 o
   4  -1  13       62.71       69.72      7.73 o
   5  -1  13        8.83        5.41      3.47 o
   6  -1  13        0.07        2.03      3.03 o
  -6   0  13       20.66       26.44      4.85 o
  -5   0  13        0.03       -1.01      5.24 o
  -4   0  13        2.89       -2.80      2.84 o
  -3   0  13        0.81       -4.04      4.04 o
  -2   0  13        4.79        2.15      5.14 o
  -1   0  13        0.27       -2.73      2.73 o
   0   0  13       17.84       14.52      3.92 o
   1   0  13        1.94       -0.18      2.93 o
   2   0  13       31.42       32.54      5.86 o
   3   0  13        0.22        3.02      3.63 o
   4   0  13        6.48       12.34      5.70 o
   5   0  13        0.87       -0.22      3.37 o
   6   0  13        1.73        0.23      2.78 o
   7   0  13       14.38       17.86      4.65 o
  -7   1  13        0.02       -1.78     11.17 o
  -6   1  13        0.61       -0.78      4.65 o
  -5   1  13       11.67        8.07      4.16 o
  -4   1  13       10.76        5.73      3.95 o
  -3   1  13       30.46       34.71      4.37 o
  -2   1  13        8.73        5.32      3.34 o
  -1   1  13      109.69      119.36     12.25 o
   0   1  13       35.26       39.64      7.94 o
   1   1  13        7.91        8.85      3.64 o
   2   1  13        9.17       13.47      5.79 o
   3   1  13       36.46       23.09      5.05 o
   4   1  13       27.29       25.92      4.13 o
   5   1  13       33.02       29.52      4.54 o
   6   1  13       26.26       37.37      6.19 o
   7   1  13        7.16       12.87      4.30 o
  -7   2  13        6.31        5.14      6.50 o
  -6   2  13        0.25       -2.06      4.46 o
  -5   2  13       14.94        7.17      4.88 o
  -4   2  13        8.78       -3.55      3.55 o
  -3   2  13       37.22       42.26      5.49 o
  -2   2  13       46.40       54.46      5.82 o
  -1   2  13        0.00        2.23      3.53 o
   0   2  13        0.01       -2.70      2.70 o
   1   2  13       73.38       67.83      5.31 o
   2   2  13        7.89        4.98      4.96 o
   3   2  13       12.24       19.93      3.99 o
   4   2  13        0.13       -0.02      2.88 o
   5   2  13        0.39       -1.58      3.19 o
   6   2  13        0.57        3.20      3.54 o
   7   2  13        5.30        6.64      3.97 o
  -6   3  13       26.25       24.84      6.66 o
  -5   3  13        0.06       -7.67      7.67 o
  -4   3  13        3.41        4.37      4.07 o
  -3   3  13        5.27       -1.24      4.93 o
  -2   3  13        1.90        1.80      2.79 o
  -1   3  13       13.76        7.86      3.80 o
   0   3  13        0.18       -3.02      3.06 o
   1   3  13        0.13        0.74      2.77 o
   2   3  13        8.99        5.53      2.88 o
   3   3  13        4.58       -0.33      5.16 o
   4   3  13       11.73       12.94      4.25 o
   5   3  13        9.05        5.49      4.99 o
   6   3  13        6.25       11.44      5.15 o
   7   3  13       35.41       31.77      5.85 o
  -6   4  13        0.14       -5.30      7.20 o
  -5   4  13        3.75       -5.44      5.44 o
  -4   4  13       86.35       74.27      7.02 o
  -3   4  13      106.98      125.30     13.70 o
  -2   4  13       28.17       30.02      5.94 o
  -1   4  13       46.19       46.37      4.58 o
   0   4  13       72.53       55.92      5.26 o
   1   4  13       30.04       32.90      6.74 o
   2   4  13        0.03        0.85      2.96 o
   3   4  13       30.71       37.40      4.79 o
   4   4  13       13.28       14.85      4.41 o
   5   4  13       23.43       20.64      4.60 o
   6   4  13        0.07       -1.83      5.26 o
   7   4  13       21.37       22.20      6.91 o
  -6   5  13        7.53        3.21      6.08 o
  -5   5  13        0.12       -1.30      4.42 o
  -4   5  13        0.49       -4.75      5.93 o
  -3   5  13        2.21        5.60      4.55 o
  -2   5  13       26.55       19.73      3.75 o
  -1   5  13       12.59       10.89      3.15 o
   0   5  13       19.88       14.30      3.91 o
   1   5  13       45.71       46.39      6.56 o
   2   5  13        5.43        3.79      3.54 o
   3   5  13        2.90        3.55      3.35 o
   4   5  13        9.28       14.11      4.39 o
   5   5  13        1.45        3.01      4.22 o
   6   5  13        1.48        5.35      4.16 o
  -5   6  13       21.90       15.55      7.34 o
  -4   6  13        3.21        7.19      5.09 o
  -3   6  13       38.26       44.41      6.63 o
  -2   6  13       54.36       58.86      5.94 o
  -1   6  13        8.19        3.20      3.32 o
   0   6  13        1.80        0.34      3.34 o
   1   6  13       45.58       41.20      5.97 o
   2   6  13       10.18        8.62      3.72 o
   3   6  13       14.17       15.06      4.48 o
   4   6  13        2.35       -0.56      3.89 o
   5   6  13        4.28        3.08      4.18 o
   6   6  13        4.05        5.53      7.73 o
  -5   7  13        2.09       -6.23      6.23 o
  -4   7  13       20.87       21.12      5.82 o
  -3   7  13        0.20       -2.83      5.44 o
  -2   7  13        1.23        5.87      3.29 o
  -1   7  13        2.43        3.10      3.31 o
   0   7  13        0.21       -3.20      3.20 o
   1   7  13        1.54       -1.35      4.14 o
   2   7  13        0.20       -0.03      4.82 o
   3   7  13       11.00       16.85      4.94 o
   4   7  13        1.41        5.63      4.32 o
   5   7  13        2.01       -0.89      4.03 o
  -4   8  13        0.02       -0.03      5.99 o
  -3   8  13        3.19       -2.34      3.98 o
  -2   8  13        5.99        6.19      4.10 o
  -1   8  13       53.61       63.38      6.29 o
   0   8  13       16.69       16.04      5.81 o
   1   8  13       31.66       34.78      6.17 o
   2   8  13        8.43        4.38      4.16 o
   3   8  13       60.90       56.46      8.16 o
   4   8  13        0.56        4.14      4.69 o
  -2   9  13        0.00        7.49      4.18 o
  -1   9  13        0.08        1.17      4.66 o
   0   9  13        0.52        4.36      4.79 o
   1   9  13       12.71       13.56      5.11 o
   2   9  13        1.82        1.92      4.52 o
   3   9  13       17.97       13.88      5.46 o
  -2  -5  14       39.39       37.30      8.23 o
  -1  -5  14        1.93       -3.16      5.93 o
   0  -5  14        0.13       -4.48      4.48 o
   1  -5  14        0.08       -7.64      7.64 o
   2  -5  14        5.72      -10.28     10.28 o
  -3  -4  14        5.65        0.07      5.35 o
  -2  -4  14        3.07       -0.28      8.43 o
  -1  -4  14        0.32       -0.31      4.28 o
   0  -4  14        0.08       -7.03     10.30 o
   1  -4  14        0.22        4.31      5.99 o
   2  -4  14        4.90        3.06      5.46 o
   3  -4  14        0.19       -4.02      9.41 o
  -4  -3  14       40.95       42.19      7.64 o
  -3  -3  14        0.82       -3.75      3.75 o
  -2  -3  14        1.02       -1.24      3.39 o
  -1  -3  14        8.60        5.19      4.68 o
   0  -3  14        0.10       -3.04      6.82 o
   1  -3  14        1.32       -5.22      5.22 o
   2  -3  14       36.48       31.85      9.03 o
   3  -3  14       14.55        6.40      5.76 o
   4  -3  14        0.56       -2.12      5.28 o
  -5  -2  14        4.91       -0.22      4.70 o
  -4  -2  14        2.69       -3.60      5.00 o
  -3  -2  14        0.00       -5.16      5.16 o
  -2  -2  14        6.48       -3.51      3.86 o
  -1  -2  14        2.22        2.79      3.92 o
   0  -2  14        6.27       -1.36      3.92 o
   1  -2  14        0.78       -4.77      4.77 o
   2  -2  14        3.28        1.26      4.98 o
   3  -2  14        0.14        1.49      5.32 o
   4  -2  14        4.66        4.29      4.91 o
   5  -2  14        0.18       -0.38      5.21 o
  -5  -1  14        0.00       -3.64      3.64 o
  -4  -1  14       11.49        3.46      4.17 o
  -3  -1  14        1.02       -4.16      4.16 o
  -2  -1  14        0.01       -3.46      3.46 o
  -1  -1  14        1.82       -3.02      3.02 o
   0  -1  14       55.76       54.50      5.60 o
   1  -1  14        9.97        3.33      3.57 o
   2  -1  14       49.87       44.83      8.16 o
   3  -1  14        0.34        0.01      6.52 o
   4  -1  14       20.05       30.04      6.87 o
   5  -1  14       19.30       20.96      5.86 o
  -5   0  14        0.00       -2.70      4.40 o
  -4   0  14        0.59       -3.09      3.09 o
  -3   0  14        0.50       -5.91      5.91 o
  -2   0  14        0.17       -3.20      3.20 o
  -1   0  14        1.15       -2.84      2.95 o
   0   0  14        0.38       -1.75      2.69 o
   1   0  14        0.04        3.68      4.67 o
   2   0  14       10.09        5.11      4.32 o
   3   0  14        5.20        3.94      4.23 o
   4   0  14       39.30       37.92      6.53 o
   5   0  14        0.20       -1.93      4.50 o
   6   0  14        0.02        0.81      4.83 o
  -5   1  14        1.85       -5.25      8.56 o
  -4   1  14        6.26       -4.08      4.08 o
  -3   1  14        2.14       -2.52      4.41 o
  -2   1  14        8.69        0.73      3.01 o
  -1   1  14       21.48       16.06      4.80 o
   0   1  14       47.42       35.42      6.19 o
   1   1  14        0.00        1.36      3.83 o
   2   1  14        2.00        0.26      5.53 o
   3   1  14       20.07       23.75      5.35 o
   4   1  14        4.17        4.97      4.61 o
   5   1  14       30.33       38.52      5.22 o
   6   1  14        8.59        5.67      4.28 o
  -5   2  14       16.37        6.84      7.16 o
  -4   2  14        3.46       -7.56      7.65 o
  -3   2  14       10.58        1.27      4.52 o
  -2   2  14       12.30        7.86      4.30 o
  -1   2  14        4.90       -3.50      3.50 o
   0   2  14        1.21       -2.39      3.91 o
   1   2  14        6.32        3.44      3.87 o
   2   2  14        0.43       -3.62      4.25 o
   3   2  14        0.03       -3.52      5.61 o
   4   2  14        0.53       -2.68      4.81 o
   5   2  14        5.23        7.35      4.18 o
   6   2  14        0.70        1.04      4.27 o
  -5   3  14        2.02        0.75      6.65 o
  -4   3  14        1.19       -4.00      4.34 o
  -3   3  14        6.25        4.93      4.59 o
  -2   3  14       26.15       13.14      4.70 o
  -1   3  14        0.61       -2.82      4.36 o
   0   3  14        4.52       -1.83      3.21 o
   1   3  14        6.07        4.18      6.88 o
   2   3  14        4.99       -3.96      3.96 o
   3   3  14        1.32       -0.20      3.78 o
   4   3  14       12.49       12.03      5.24 o
   5   3  14        0.74       -4.47      4.57 o
   6   3  14        3.10        4.50      6.03 o
  -5   4  14       11.62        4.48      8.50 o
  -4   4  14       28.95       25.96      9.60 o
  -3   4  14       12.75        9.11      6.48 o
  -2   4  14        0.41       -1.79      4.00 o
  -1   4  14       21.08       21.86      4.50 o
   0   4  14       32.57       35.01      4.55 o
   1   4  14        3.59       10.03      5.08 o
   2   4  14        0.01        3.86      5.52 o
   3   4  14       19.76       19.97      4.14 o
   4   4  14        1.09       -0.01      4.54 o
   5   4  14        1.37        4.96      4.26 o
   6   4  14        7.66        5.04      6.15 o
  -5   5  14        0.41       -5.43      5.43 o
  -4   5  14        3.77       -2.52      4.96 o
  -3   5  14        0.61       -2.03      4.08 o
  -2   5  14       23.83       19.58      4.94 o
  -1   5  14        0.01       -1.93      2.94 o
   0   5  14        5.12        1.53      4.93 o
   1   5  14        8.95        5.63      4.56 o
   2   5  14        4.94       -2.66      2.66 o
   3   5  14        0.86        0.06      3.90 o
   4   5  14        0.05       -0.37      3.84 o
   5   5  14        0.23        1.14      4.18 o
  -4   6  14       31.52       30.74      7.05 o
  -3   6  14        7.36        0.35      6.49 o
  -2   6  14       42.49       45.74      6.12 o
  -1   6  14        0.29        0.50      2.96 o
   0   6  14        1.07        1.33      3.64 o
   1   6  14        0.00        9.57      5.85 o
   2   6  14       12.44        6.27      6.19 o
   3   6  14        7.08       -3.90      3.90 o
   4   6  14       10.12        1.02      3.97 o
   5   6  14        1.35        7.73      4.41 o
  -3   7  14        0.31       -4.06      4.06 o
  -2   7  14        0.00        2.36      3.87 o
  -1   7  14        0.03        3.60      4.21 o
   0   7  14        1.44        5.85      3.83 o
   1   7  14        0.81       -4.15      4.47 o
   2   7  14        0.50        5.84      5.72 o
   3   7  14        0.11        8.68      4.86 o
   4   7  14       11.72       15.50      5.34 o
  -2   8  14        1.12       -2.24      5.04 o
  -1   8  14       12.61       10.62      4.22 o
   0   8  14       10.28       11.66      5.31 o
   1   8  14        5.44        7.22      4.73 o
   2   8  14       43.49       56.98      8.53 o
  -2  -3  15        7.21       -3.27      6.21 o
  -1  -3  15        2.96       -2.32     13.58 o
   0  -3  15        1.48       -4.79      4.79 o
   1  -3  15        1.66       -4.84      4.84 o
   2  -3  15       26.23       31.13      9.39 o
  -3  -2  15       16.94        9.07      5.08 o
  -2  -2  15        6.09       11.05      4.49 o
  -1  -2  15        0.07       -2.83      4.21 o
   0  -2  15       10.33       -0.10      7.19 o
   1  -2  15        2.10       -5.43      5.43 o
   2  -2  15        3.44       -2.90      9.54 o
   3  -2  15        0.69       -4.95      4.95 o
  -3  -1  15        0.64       -6.35      6.35 o
  -2  -1  15        1.26       -2.18      4.87 o
  -1  -1  15        9.97       19.36      5.94 o
   0  -1  15       16.63       18.98     11.17 o
   1  -1  15        0.95       -3.49      5.16 o
   2  -1  15       19.79       23.77      6.19 o
   3  -1  15        3.76       10.30      5.53 o
   4  -1  15        8.04        6.85      7.87 o
  -4   0  15        3.28        8.92      8.02 o
  -3   0  15        4.69       -2.68      6.20 o
  -2   0  15        8.86        7.20      4.72 o
  -1   0  15        0.30       -3.37      3.81 o
   0   0  15        6.80       14.92      4.48 o
   1   0  15        5.75        5.16      4.83 o
   2   0  15        7.11        1.90      6.91 o
   3   0  15        0.15        1.37      5.02 o
   4   0  15        6.65       -1.82      4.21 o
  -4   1  15        0.40       -9.30      9.30 o
  -3   1  15        3.21       -3.26      6.52 o
  -2   1  15       20.43       30.98      7.31 o
  -1   1  15       10.94       13.70      5.66 o
   0   1  15       17.85       12.36      5.43 o
   1   1  15        0.22       -1.31      3.76 o
   2   1  15        1.09       -3.28      5.33 o
   3   1  15        7.04       18.74      7.36 o
   4   1  15        3.10        8.48      5.16 o
  -4   2  15        0.02       -5.68      5.68 o
  -3   2  15        6.80       -1.84      4.24 o
  -2   2  15        0.16       -3.37      3.37 o
  -1   2  15        3.11        1.51      4.09 o
   0   2  15        1.66        5.21      7.09 o
   1   2  15        1.46        2.20      4.12 o
   2   2  15        6.82       12.39      4.67 o
   3   2  15        0.29        6.72      8.37 o
   4   2  15        0.45       -2.18      4.57 o
  -4   3  15        0.03       -5.77      5.77 o
  -3   3  15        0.78       -1.70      4.66 o
  -2   3  15        2.39       -3.73      4.52 o
  -1   3  15        0.88       -3.91      3.91 o
   0   3  15        7.45        3.37      5.10 o
   1   3  15        0.42       -1.45      4.21 o
   2   3  15       11.53       12.35      5.25 o
   3   3  15        0.04       -4.45      4.45 o
   4   3  15        0.26       -3.98      4.98 o
  -3   4  15        5.22       -4.24      4.24 o
  -2   4  15        0.73        1.30      4.10 o
  -1   4  15        0.04        0.13      3.89 o
   0   4  15       46.89       51.25      7.40 o
   1   4  15        3.23       -2.00      3.79 o
   2   4  15        0.35       -2.85      3.98 o
   3   4  15        1.59        5.30      5.49 o
   4   4  15        0.50       -5.74      5.78 o
  -3   5  15        2.38       -4.64      4.64 o
  -2   5  15       14.94        9.04      6.64 o
  -1   5  15        0.13       -1.51      3.85 o
   0   5  15        0.00       -2.43      5.19 o
   1   5  15        0.53       -4.55      4.55 o
   2   5  15        7.53       22.03      6.86 o
   3   5  15        0.05       13.16      6.71 o
   4   5  15       13.95       21.06      7.61 o
  -2   6  15       29.77       25.34      5.66 o
  -1   6  15        1.93        4.72      7.92 o
   0   6  15        0.94       -1.21      4.29 o
   1   6  15        0.00        1.47      9.26 o
   2   6  15        1.84       10.69      7.01 o
   3   6  15        6.51        6.93      4.78 o
   0   7  15        0.12        8.17      7.25 o
   1   7  15        2.85        2.17      6.67 o
  -1   0  16        2.31       -4.80      4.80 o
   0   0  16        0.45        0.77      5.06 o
   1   0  16        6.70        6.62      5.57 o
  -1   1  16        5.44        8.99      7.09 o
   0   1  16        3.92       -5.08      5.08 o
   1   1  16        6.81        9.24      5.15 o
   2   1  16       13.74       10.09      5.85 o
  -2   2  16        1.81        0.64      5.89 o
  -1   2  16        4.76       -3.52      5.97 o
   0   2  16       14.67       24.32      6.87 o
   1   2  16       18.33       21.66      6.35 o
   2   2  16       10.10        7.95      5.94 o
  -1   3  16        8.96       13.98      6.37 o
   0   3  16        5.88        4.58      5.02 o
   1   3  16        2.11        3.36      5.17 o
   2   3  16       14.29       34.96      6.46 o
  -1   4  16       22.73       24.44     12.62 o
   0   4  16        0.46        4.29      5.23 o
   1   4  16        2.54       11.61      5.79 o
 
